# Supplementary material for: Predictive modeling of controlled drug release from polysaccharide-based systems using gradient boosting and metaheuristic optimization
Source: Sci Rep. 2026 Apr 22;16:18769. doi: 10.1038/s41598-026-48281-0 (PMC13272970; doi:10.1038/s41598-026-48281-0)
Supplement: Supplementary file 1 — Supplementary Material 1 [file 41598_2026_48281_MOESM1_ESM.xlsx]

## Sheet: Data
index	2001.06	2000.13	1999.21	1998.28	1997.35	1996.42	1995.49	1994.56	1993.63	1992.7	1991.77	1990.84	1989.91	1988.98	1988.05	1987.12	1986.19	1985.26	1984.33	1983.39	1982.46	1981.53	1980.6	1979.67	1978.73	1977.8	1976.87	1975.93	1975	1974.07	1973.13	1972.2	1971.27	1970.33	1969.4	1968.46	1967.53	1966.59	1965.66	1964.72	1963.79	1962.85	1961.92	1960.98	1960.04	1959.11	1958.17	1957.23	1956.3
32	15147.9	15465.6	15305.1	15032.3	15198	15372	15329.6	15590.6	15528.6	15390.8	15309.2	15446.5	15297.5	15280.5	15238.2	15524	15386.4	15512.3	15400	15430.6	15489.2	15516.9	15315.1	15550	15742.9	15653	15468.1	15406.3	15573.9	15761	15688	15480.9	15625.9	15779.3	15734.3	15759.1	15884.5	16076.8	15811.2	15741.1	15799.4	15776.8	15737.4	15893.3	15845.5	15953.9	16173.7	15839	15788.5
44	5909.58	5875.85	5883.13	5912.88	6094.36	5947.08	6007.71	6026.18	5988.5	6006.97	6022.63	5808.2	6070.76	5940.55	6040.34	5994.29	6082.81	5966.71	6186.9	6068.02	6125.65	6015.23	5820.86	5982.07	5916.53	6183.99	6165.99	6106.04	6227.88	6232.25	6077.28	6025.77	6167.1	6177.06	6178.64	6141.12	6120.36	6264.32	6098.42	6080.48	6040.22	6083.66	6219.12	6117.51	6174.85	6106.74	6150.13	6143.34	6314.84
15	7514.9	7450.24	7533.1	7621.55	7322.22	7666.31	7577.74	7671.73	7776.91	7455.38	7451.11	7651.67	7515.52	7441.11	7792.99	7724.17	7543.25	7774.38	7593.52	7662.07	7719.38	7824.28	7651.95	7698.04	7696.52	7697.81	7651.53	7750.72	7603.78	7893.07	7623.15	7842.45	7829.73	7858.92	7904.86	7601.69	7890.58	7847.15	7834.44	7685.01	7499.36	7718.24	7842.22	7784.91	7903.25	7884.97	7819.33	7670.13	8030.74
1	7469.92	7481.16	7400.99	7264.64	7355.94	7416.3	7462.59	7298.25	7479.31	7284.16	7302.37	7357.06	7327.56	7236.36	7218.12	7525.11	7509.61	7202.65	7425.4	7401.53	7422.48	7337.01	7469.96	7356.52	7486.62	7398.4	7299.03	7512.97	7231.84	7565.94	7474.99	7535.01	7365.87	7557.19	7443.97	7311.25	7491.3	7397.71	7496.73	7534.32	7242.68	7550.88	7273.3	7480.99	7454.43	7503.13	7431.98	7483.46	7554.41
15	7514.9	7450.24	7533.1	7621.55	7322.22	7666.31	7577.74	7671.73	7776.91	7455.38	7451.11	7651.67	7515.52	7441.11	7792.99	7724.17	7543.25	7774.38	7593.52	7662.07	7719.38	7824.28	7651.95	7698.04	7696.52	7697.81	7651.53	7750.72	7603.78	7893.07	7623.15	7842.45	7829.73	7858.92	7904.86	7601.69	7890.58	7847.15	7834.44	7685.01	7499.36	7718.24	7842.22	7784.91	7903.25	7884.97	7819.33	7670.13	8030.74
4	7751.06	7793.23	7578.07	7503.52	7580.72	7759.02	7639.53	7868.3	7619.69	7828.72	7712.11	8005.22	7709.08	7923.54	7860.29	7721.36	7854.4	7847.25	7730.82	7768.53	8013.48	8087.52	7892.74	7793.21	7942.81	8092.35	7886.53	7921.34	7875.04	8091.58	7846.79	7998.96	8064.45	7914.79	7985.86	7894.92	8108.37	7861.11	7700.47	8003.12	7742.08	8008.34	7906.37	8113.93	8053.79	7854.31	7997.67	8049.03	8033.52
1	7469.92	7481.16	7400.99	7264.64	7355.94	7416.3	7462.59	7298.25	7479.31	7284.16	7302.37	7357.06	7327.56	7236.36	7218.12	7525.11	7509.61	7202.65	7425.4	7401.53	7422.48	7337.01	7469.96	7356.52	7486.62	7398.4	7299.03	7512.97	7231.84	7565.94	7474.99	7535.01	7365.87	7557.19	7443.97	7311.25	7491.3	7397.71	7496.73	7534.32	7242.68	7550.88	7273.3	7480.99	7454.43	7503.13	7431.98	7483.46	7554.41
16	7379.95	7306.85	7457.21	7244.97	7350.32	7317.97	7493.48	7351.61	7350.16	7323.46	7507.24	7326.19	7577.23	7393.43	7201.29	7426.98	7403.09	7379.22	7585.12	7465.96	7472.9	7395.82	7601.56	7656.05	7506.21	7448.77	7436.11	7588.49	7430.39	7605.08	7379.95	7515.45	7558.68	7498.52	7547.32	7621.24	7602.99	7601.49	7401.83	7673.84	7460.3	7509.04	7568.92	7578.58	7565.94	7547.72	7496.08	7589.33	7426.27
8	7959.1	7939.42	7974.4	7970.03	8092.09	8169.16	8041.17	8483.27	8164.35	8109.42	8166.76	8078.17	8197.21	8089.02	8053.78	8136.31	8143.12	8068.65	7969	8155.13	8271.17	8205.13	8245.52	8215.9	8245.07	8285.43	8384.51	8385.66	8428.76	8382.36	8308.03	8189.01	8265.64	8157.85	8343.4	8325	8295.44	8235.18	8172.16	8385.42	8174.52	8418.38	8288.44	8415.07	8246.15	8403.39	8424.03	8414.01	8448.57
2	7790.42	7815.72	7817	7669.33	7485.19	7823.63	7743.45	7837.41	7757.26	7862.4	7891.73	7800.39	7908.26	7791.71	7874.31	7979.3	8120.7	7894.89	7733.63	7961.83	7946.26	8081.92	7766.75	7963.97	8099.54	7935.65	8076.77	8117.14	8084.78	7982.54	7986.56	8211.37	7947.09	8018.17	8080.83	8045.73	8208.88	7986.73	8322.88	7997.54	8124.3	8131.07	8001.19	8052.59	8025.91	8255.67	8201.1	8029.53	8030.74
32	15147.9	15465.6	15305.1	15032.3	15198	15372	15329.6	15590.6	15528.6	15390.8	15309.2	15446.5	15297.5	15280.5	15238.2	15524	15386.4	15512.3	15400	15430.6	15489.2	15516.9	15315.1	15550	15742.9	15653	15468.1	15406.3	15573.9	15761	15688	15480.9	15625.9	15779.3	15734.3	15759.1	15884.5	16076.8	15811.2	15741.1	15799.4	15776.8	15737.4	15893.3	15845.5	15953.9	16173.7	15839	15788.5
32	15147.9	15465.6	15305.1	15032.3	15198	15372	15329.6	15590.6	15528.6	15390.8	15309.2	15446.5	15297.5	15280.5	15238.2	15524	15386.4	15512.3	15400	15430.6	15489.2	15516.9	15315.1	15550	15742.9	15653	15468.1	15406.3	15573.9	15761	15688	15480.9	15625.9	15779.3	15734.3	15759.1	15884.5	16076.8	15811.2	15741.1	15799.4	15776.8	15737.4	15893.3	15845.5	15953.9	16173.7	15839	15788.5
17	15935.1	15940.7	15690.2	16100.2	15776.8	15855.1	16323.9	16247.7	16196.7	16050.4	16103.4	15957.1	16439.3	16211.7	16348.7	16084.8	16446	16221.4	16316.3	16453.1	16060.6	16418.7	16267	16350.6	16165.5	16450.5	16520	16343.4	16754	16549.4	16440	16797.3	16503.3	16877.3	16460.5	16756.1	16831	16676.9	16648.5	16782	16759.2	16755.9	16800	17003	16991.3	16647.9	16583.3	17073.2	16997.4
11	8982.45	9080.85	9011.61	8790.64	8828.25	9149.57	9130.93	9115.09	8925.2	9254.67	9039.56	9298.74	9094.92	8927.65	8942.73	9039.1	9185.89	8861.79	9187.88	9435.41	9150.66	9224.47	9214.26	9352.41	9199.44	9225.62	9198.62	8998.22	9298.48	9031.03	9090.75	9337.71	9162.63	9211.11	9332.2	9377.84	9281.06	9279.24	9288.58	9406.74	9371.41	9260.78	9311.94	9190.21	9336.15	9211.68	9304.61	9422.58	9342.73
44	5909.58	5875.85	5883.13	5912.88	6094.36	5947.08	6007.71	6026.18	5988.5	6006.97	6022.63	5808.2	6070.76	5940.55	6040.34	5994.29	6082.81	5966.71	6186.9	6068.02	6125.65	6015.23	5820.86	5982.07	5916.53	6183.99	6165.99	6106.04	6227.88	6232.25	6077.28	6025.77	6167.1	6177.06	6178.64	6141.12	6120.36	6264.32	6098.42	6080.48	6040.22	6083.66	6219.12	6117.51	6174.85	6106.74	6150.13	6143.34	6314.84
43	6280.69	6379.09	6262.59	6317.57	6274.18	6388.13	6089.16	6461.44	6238.37	6402.76	6387.47	6501.26	6202.61	6310.78	6270.28	6269.05	6270.62	6235.76	6366.23	6348.17	6442.16	6160.85	6375.23	6443.96	6341.93	6427.43	6191.17	6354.98	6219.49	6271.39	6133.18	6366.75	6315.2	6205	6460.75	6384.08	6407.95	10527.1	6210.06	6323.25	6140.66	6203.6	6442.22	6399.13	6250.12	6324.15	6428.79	6394.09	6292.55
43	6280.69	6379.09	6262.59	6317.57	6274.18	6388.13	6089.16	6461.44	6238.37	6402.76	6387.47	6501.26	6202.61	6310.78	6270.28	6269.05	6270.62	6235.76	6366.23	6348.17	6442.16	6160.85	6375.23	6443.96	6341.93	6427.43	6191.17	6354.98	6219.49	6271.39	6133.18	6366.75	6315.2	6205	6460.75	6384.08	6407.95	10527.1	6210.06	6323.25	6140.66	6203.6	6442.22	6399.13	6250.12	6324.15	6428.79	6394.09	6292.55
1	7469.92	7481.16	7400.99	7264.64	7355.94	7416.3	7462.59	7298.25	7479.31	7284.16	7302.37	7357.06	7327.56	7236.36	7218.12	7525.11	7509.61	7202.65	7425.4	7401.53	7422.48	7337.01	7469.96	7356.52	7486.62	7398.4	7299.03	7512.97	7231.84	7565.94	7474.99	7535.01	7365.87	7557.19	7443.97	7311.25	7491.3	7397.71	7496.73	7534.32	7242.68	7550.88	7273.3	7480.99	7454.43	7503.13	7431.98	7483.46	7554.41
8	7959.1	7939.42	7974.4	7970.03	8092.09	8169.16	8041.17	8483.27	8164.35	8109.42	8166.76	8078.17	8197.21	8089.02	8053.78	8136.31	8143.12	8068.65	7969	8155.13	8271.17	8205.13	8245.52	8215.9	8245.07	8285.43	8384.51	8385.66	8428.76	8382.36	8308.03	8189.01	8265.64	8157.85	8343.4	8325	8295.44	8235.18	8172.16	8385.42	8174.52	8418.38	8288.44	8415.07	8246.15	8403.39	8424.03	8414.01	8448.57
17	15935.1	15940.7	15690.2	16100.2	15776.8	15855.1	16323.9	16247.7	16196.7	16050.4	16103.4	15957.1	16439.3	16211.7	16348.7	16084.8	16446	16221.4	16316.3	16453.1	16060.6	16418.7	16267	16350.6	16165.5	16450.5	16520	16343.4	16754	16549.4	16440	16797.3	16503.3	16877.3	16460.5	16756.1	16831	16676.9	16648.5	16782	16759.2	16755.9	16800	17003	16991.3	16647.9	16583.3	17073.2	16997.4
17	15935.1	15940.7	15690.2	16100.2	15776.8	15855.1	16323.9	16247.7	16196.7	16050.4	16103.4	15957.1	16439.3	16211.7	16348.7	16084.8	16446	16221.4	16316.3	16453.1	16060.6	16418.7	16267	16350.6	16165.5	16450.5	16520	16343.4	16754	16549.4	16440	16797.3	16503.3	16877.3	16460.5	16756.1	16831	16676.9	16648.5	16782	16759.2	16755.9	16800	17003	16991.3	16647.9	16583.3	17073.2	16997.4
8	7959.1	7939.42	7974.4	7970.03	8092.09	8169.16	8041.17	8483.27	8164.35	8109.42	8166.76	8078.17	8197.21	8089.02	8053.78	8136.31	8143.12	8068.65	7969	8155.13	8271.17	8205.13	8245.52	8215.9	8245.07	8285.43	8384.51	8385.66	8428.76	8382.36	8308.03	8189.01	8265.64	8157.85	8343.4	8325	8295.44	8235.18	8172.16	8385.42	8174.52	8418.38	8288.44	8415.07	8246.15	8403.39	8424.03	8414.01	8448.57
1	7469.92	7481.16	7400.99	7264.64	7355.94	7416.3	7462.59	7298.25	7479.31	7284.16	7302.37	7357.06	7327.56	7236.36	7218.12	7525.11	7509.61	7202.65	7425.4	7401.53	7422.48	7337.01	7469.96	7356.52	7486.62	7398.4	7299.03	7512.97	7231.84	7565.94	7474.99	7535.01	7365.87	7557.19	7443.97	7311.25	7491.3	7397.71	7496.73	7534.32	7242.68	7550.88	7273.3	7480.99	7454.43	7503.13	7431.98	7483.46	7554.41
44	5909.58	5875.85	5883.13	5912.88	6094.36	5947.08	6007.71	6026.18	5988.5	6006.97	6022.63	5808.2	6070.76	5940.55	6040.34	5994.29	6082.81	5966.71	6186.9	6068.02	6125.65	6015.23	5820.86	5982.07	5916.53	6183.99	6165.99	6106.04	6227.88	6232.25	6077.28	6025.77	6167.1	6177.06	6178.64	6141.12	6120.36	6264.32	6098.42	6080.48	6040.22	6083.66	6219.12	6117.51	6174.85	6106.74	6150.13	6143.34	6314.84
4	7751.06	7793.23	7578.07	7503.52	7580.72	7759.02	7639.53	7868.3	7619.69	7828.72	7712.11	8005.22	7709.08	7923.54	7860.29	7721.36	7854.4	7847.25	7730.82	7768.53	8013.48	8087.52	7892.74	7793.21	7942.81	8092.35	7886.53	7921.34	7875.04	8091.58	7846.79	7998.96	8064.45	7914.79	7985.86	7894.92	8108.37	7861.11	7700.47	8003.12	7742.08	8008.34	7906.37	8113.93	8053.79	7854.31	7997.67	8049.03	8033.52
44	5909.58	5875.85	5883.13	5912.88	6094.36	5947.08	6007.71	6026.18	5988.5	6006.97	6022.63	5808.2	6070.76	5940.55	6040.34	5994.29	6082.81	5966.71	6186.9	6068.02	6125.65	6015.23	5820.86	5982.07	5916.53	6183.99	6165.99	6106.04	6227.88	6232.25	6077.28	6025.77	6167.1	6177.06	6178.64	6141.12	6120.36	6264.32	6098.42	6080.48	6040.22	6083.66	6219.12	6117.51	6174.85	6106.74	6150.13	6143.34	6314.84
15	7514.9	7450.24	7533.1	7621.55	7322.22	7666.31	7577.74	7671.73	7776.91	7455.38	7451.11	7651.67	7515.52	7441.11	7792.99	7724.17	7543.25	7774.38	7593.52	7662.07	7719.38	7824.28	7651.95	7698.04	7696.52	7697.81	7651.53	7750.72	7603.78	7893.07	7623.15	7842.45	7829.73	7858.92	7904.86	7601.69	7890.58	7847.15	7834.44	7685.01	7499.36	7718.24	7842.22	7784.91	7903.25	7884.97	7819.33	7670.13	8030.74
11	8982.45	9080.85	9011.61	8790.64	8828.25	9149.57	9130.93	9115.09	8925.2	9254.67	9039.56	9298.74	9094.92	8927.65	8942.73	9039.1	9185.89	8861.79	9187.88	9435.41	9150.66	9224.47	9214.26	9352.41	9199.44	9225.62	9198.62	8998.22	9298.48	9031.03	9090.75	9337.71	9162.63	9211.11	9332.2	9377.84	9281.06	9279.24	9288.58	9406.74	9371.41	9260.78	9311.94	9190.21	9336.15	9211.68	9304.61	9422.58	9342.73
2	7790.42	7815.72	7817	7669.33	7485.19	7823.63	7743.45	7837.41	7757.26	7862.4	7891.73	7800.39	7908.26	7791.71	7874.31	7979.3	8120.7	7894.89	7733.63	7961.83	7946.26	8081.92	7766.75	7963.97	8099.54	7935.65	8076.77	8117.14	8084.78	7982.54	7986.56	8211.37	7947.09	8018.17	8080.83	8045.73	8208.88	7986.73	8322.88	7997.54	8124.3	8131.07	8001.19	8052.59	8025.91	8255.67	8201.1	8029.53	8030.74
41	38415.1	38797.5	38677.4	38748.5	38415	38823.2	38992.5	39018.5	39019.3	39463.6	39079.8	39571.5	39690	39129.7	39607.1	39641.4	39597.2	39614.6	40046.7	39811.9	40341.9	39964.3	39970.5	40421.7	39742	40114.8	40207.6	40196.9	40147.1	40136.4	40489.1	40472.7	40744.2	40638.4	40521.5	40736.9	40882.5	40854.9	40992	41249	41160	40995.7	41428.2	41138.5	41138.7	41197.5	40849.4	41047.6	41150.9
44	5909.58	5875.85	5883.13	5912.88	6094.36	5947.08	6007.71	6026.18	5988.5	6006.97	6022.63	5808.2	6070.76	5940.55	6040.34	5994.29	6082.81	5966.71	6186.9	6068.02	6125.65	6015.23	5820.86	5982.07	5916.53	6183.99	6165.99	6106.04	6227.88	6232.25	6077.28	6025.77	6167.1	6177.06	6178.64	6141.12	6120.36	6264.32	6098.42	6080.48	6040.22	6083.66	6219.12	6117.51	6174.85	6106.74	6150.13	6143.34	6314.84
39	153121	153278	153591	154095	153910	154349	154386	155097	155403	155283	155623	155447	156115	156477	156892	157710	157447	158189	157976	158402	158827	159079	159162	159615	159354	160526	159787	160595	160409	160529	162004	161586	161772	162366	162935	162998	162821	163380	163803	163626	163951	163882	164137	163843	164521	164559	163545	164644	165740
11	8982.45	9080.85	9011.61	8790.64	8828.25	9149.57	9130.93	9115.09	8925.2	9254.67	9039.56	9298.74	9094.92	8927.65	8942.73	9039.1	9185.89	8861.79	9187.88	9435.41	9150.66	9224.47	9214.26	9352.41	9199.44	9225.62	9198.62	8998.22	9298.48	9031.03	9090.75	9337.71	9162.63	9211.11	9332.2	9377.84	9281.06	9279.24	9288.58	9406.74	9371.41	9260.78	9311.94	9190.21	9336.15	9211.68	9304.61	9422.58	9342.73
1	7469.92	7481.16	7400.99	7264.64	7355.94	7416.3	7462.59	7298.25	7479.31	7284.16	7302.37	7357.06	7327.56	7236.36	7218.12	7525.11	7509.61	7202.65	7425.4	7401.53	7422.48	7337.01	7469.96	7356.52	7486.62	7398.4	7299.03	7512.97	7231.84	7565.94	7474.99	7535.01	7365.87	7557.19	7443.97	7311.25	7491.3	7397.71	7496.73	7534.32	7242.68	7550.88	7273.3	7480.99	7454.43	7503.13	7431.98	7483.46	7554.41
11	8982.45	9080.85	9011.61	8790.64	8828.25	9149.57	9130.93	9115.09	8925.2	9254.67	9039.56	9298.74	9094.92	8927.65	8942.73	9039.1	9185.89	8861.79	9187.88	9435.41	9150.66	9224.47	9214.26	9352.41	9199.44	9225.62	9198.62	8998.22	9298.48	9031.03	9090.75	9337.71	9162.63	9211.11	9332.2	9377.84	9281.06	9279.24	9288.58	9406.74	9371.41	9260.78	9311.94	9190.21	9336.15	9211.68	9304.61	9422.58	9342.73
11	8982.45	9080.85	9011.61	8790.64	8828.25	9149.57	9130.93	9115.09	8925.2	9254.67	9039.56	9298.74	9094.92	8927.65	8942.73	9039.1	9185.89	8861.79	9187.88	9435.41	9150.66	9224.47	9214.26	9352.41	9199.44	9225.62	9198.62	8998.22	9298.48	9031.03	9090.75	9337.71	9162.63	9211.11	9332.2	9377.84	9281.06	9279.24	9288.58	9406.74	9371.41	9260.78	9311.94	9190.21	9336.15	9211.68	9304.61	9422.58	9342.73
4	7751.06	7793.23	7578.07	7503.52	7580.72	7759.02	7639.53	7868.3	7619.69	7828.72	7712.11	8005.22	7709.08	7923.54	7860.29	7721.36	7854.4	7847.25	7730.82	7768.53	8013.48	8087.52	7892.74	7793.21	7942.81	8092.35	7886.53	7921.34	7875.04	8091.58	7846.79	7998.96	8064.45	7914.79	7985.86	7894.92	8108.37	7861.11	7700.47	8003.12	7742.08	8008.34	7906.37	8113.93	8053.79	7854.31	7997.67	8049.03	8033.52
39	153121	153278	153591	154095	153910	154349	154386	155097	155403	155283	155623	155447	156115	156477	156892	157710	157447	158189	157976	158402	158827	159079	159162	159615	159354	160526	159787	160595	160409	160529	162004	161586	161772	162366	162935	162998	162821	163380	163803	163626	163951	163882	164137	163843	164521	164559	163545	164644	165740
39	153121	153278	153591	154095	153910	154349	154386	155097	155403	155283	155623	155447	156115	156477	156892	157710	157447	158189	157976	158402	158827	159079	159162	159615	159354	160526	159787	160595	160409	160529	162004	161586	161772	162366	162935	162998	162821	163380	163803	163626	163951	163882	164137	163843	164521	164559	163545	164644	165740
43	6280.69	6379.09	6262.59	6317.57	6274.18	6388.13	6089.16	6461.44	6238.37	6402.76	6387.47	6501.26	6202.61	6310.78	6270.28	6269.05	6270.62	6235.76	6366.23	6348.17	6442.16	6160.85	6375.23	6443.96	6341.93	6427.43	6191.17	6354.98	6219.49	6271.39	6133.18	6366.75	6315.2	6205	6460.75	6384.08	6407.95	10527.1	6210.06	6323.25	6140.66	6203.6	6442.22	6399.13	6250.12	6324.15	6428.79	6394.09	6292.55
44	5909.58	5875.85	5883.13	5912.88	6094.36	5947.08	6007.71	6026.18	5988.5	6006.97	6022.63	5808.2	6070.76	5940.55	6040.34	5994.29	6082.81	5966.71	6186.9	6068.02	6125.65	6015.23	5820.86	5982.07	5916.53	6183.99	6165.99	6106.04	6227.88	6232.25	6077.28	6025.77	6167.1	6177.06	6178.64	6141.12	6120.36	6264.32	6098.42	6080.48	6040.22	6083.66	6219.12	6117.51	6174.85	6106.74	6150.13	6143.34	6314.84
43	6280.69	6379.09	6262.59	6317.57	6274.18	6388.13	6089.16	6461.44	6238.37	6402.76	6387.47	6501.26	6202.61	6310.78	6270.28	6269.05	6270.62	6235.76	6366.23	6348.17	6442.16	6160.85	6375.23	6443.96	6341.93	6427.43	6191.17	6354.98	6219.49	6271.39	6133.18	6366.75	6315.2	6205	6460.75	6384.08	6407.95	10527.1	6210.06	6323.25	6140.66	6203.6	6442.22	6399.13	6250.12	6324.15	6428.79	6394.09	6292.55
41	38415.1	38797.5	38677.4	38748.5	38415	38823.2	38992.5	39018.5	39019.3	39463.6	39079.8	39571.5	39690	39129.7	39607.1	39641.4	39597.2	39614.6	40046.7	39811.9	40341.9	39964.3	39970.5	40421.7	39742	40114.8	40207.6	40196.9	40147.1	40136.4	40489.1	40472.7	40744.2	40638.4	40521.5	40736.9	40882.5	40854.9	40992	41249	41160	40995.7	41428.2	41138.5	41138.7	41197.5	40849.4	41047.6	41150.9
15	7514.9	7450.24	7533.1	7621.55	7322.22	7666.31	7577.74	7671.73	7776.91	7455.38	7451.11	7651.67	7515.52	7441.11	7792.99	7724.17	7543.25	7774.38	7593.52	7662.07	7719.38	7824.28	7651.95	7698.04	7696.52	7697.81	7651.53	7750.72	7603.78	7893.07	7623.15	7842.45	7829.73	7858.92	7904.86	7601.69	7890.58	7847.15	7834.44	7685.01	7499.36	7718.24	7842.22	7784.91	7903.25	7884.97	7819.33	7670.13	8030.74
44	5909.58	5875.85	5883.13	5912.88	6094.36	5947.08	6007.71	6026.18	5988.5	6006.97	6022.63	5808.2	6070.76	5940.55	6040.34	5994.29	6082.81	5966.71	6186.9	6068.02	6125.65	6015.23	5820.86	5982.07	5916.53	6183.99	6165.99	6106.04	6227.88	6232.25	6077.28	6025.77	6167.1	6177.06	6178.64	6141.12	6120.36	6264.32	6098.42	6080.48	6040.22	6083.66	6219.12	6117.51	6174.85	6106.74	6150.13	6143.34	6314.84
43	6280.69	6379.09	6262.59	6317.57	6274.18	6388.13	6089.16	6461.44	6238.37	6402.76	6387.47	6501.26	6202.61	6310.78	6270.28	6269.05	6270.62	6235.76	6366.23	6348.17	6442.16	6160.85	6375.23	6443.96	6341.93	6427.43	6191.17	6354.98	6219.49	6271.39	6133.18	6366.75	6315.2	6205	6460.75	6384.08	6407.95	10527.1	6210.06	6323.25	6140.66	6203.6	6442.22	6399.13	6250.12	6324.15	6428.79	6394.09	6292.55
15	7514.9	7450.24	7533.1	7621.55	7322.22	7666.31	7577.74	7671.73	7776.91	7455.38	7451.11	7651.67	7515.52	7441.11	7792.99	7724.17	7543.25	7774.38	7593.52	7662.07	7719.38	7824.28	7651.95	7698.04	7696.52	7697.81	7651.53	7750.72	7603.78	7893.07	7623.15	7842.45	7829.73	7858.92	7904.86	7601.69	7890.58	7847.15	7834.44	7685.01	7499.36	7718.24	7842.22	7784.91	7903.25	7884.97	7819.33	7670.13	8030.74
17	15935.1	15940.7	15690.2	16100.2	15776.8	15855.1	16323.9	16247.7	16196.7	16050.4	16103.4	15957.1	16439.3	16211.7	16348.7	16084.8	16446	16221.4	16316.3	16453.1	16060.6	16418.7	16267	16350.6	16165.5	16450.5	16520	16343.4	16754	16549.4	16440	16797.3	16503.3	16877.3	16460.5	16756.1	16831	16676.9	16648.5	16782	16759.2	16755.9	16800	17003	16991.3	16647.9	16583.3	17073.2	16997.4
17	15935.1	15940.7	15690.2	16100.2	15776.8	15855.1	16323.9	16247.7	16196.7	16050.4	16103.4	15957.1	16439.3	16211.7	16348.7	16084.8	16446	16221.4	16316.3	16453.1	16060.6	16418.7	16267	16350.6	16165.5	16450.5	16520	16343.4	16754	16549.4	16440	16797.3	16503.3	16877.3	16460.5	16756.1	16831	16676.9	16648.5	16782	16759.2	16755.9	16800	17003	16991.3	16647.9	16583.3	17073.2	16997.4
41	38415.1	38797.5	38677.4	38748.5	38415	38823.2	38992.5	39018.5	39019.3	39463.6	39079.8	39571.5	39690	39129.7	39607.1	39641.4	39597.2	39614.6	40046.7	39811.9	40341.9	39964.3	39970.5	40421.7	39742	40114.8	40207.6	40196.9	40147.1	40136.4	40489.1	40472.7	40744.2	40638.4	40521.5	40736.9	40882.5	40854.9	40992	41249	41160	40995.7	41428.2	41138.5	41138.7	41197.5	40849.4	41047.6	41150.9
11	8982.45	9080.85	9011.61	8790.64	8828.25	9149.57	9130.93	9115.09	8925.2	9254.67	9039.56	9298.74	9094.92	8927.65	8942.73	9039.1	9185.89	8861.79	9187.88	9435.41	9150.66	9224.47	9214.26	9352.41	9199.44	9225.62	9198.62	8998.22	9298.48	9031.03	9090.75	9337.71	9162.63	9211.11	9332.2	9377.84	9281.06	9279.24	9288.58	9406.74	9371.41	9260.78	9311.94	9190.21	9336.15	9211.68	9304.61	9422.58	9342.73
4	7751.06	7793.23	7578.07	7503.52	7580.72	7759.02	7639.53	7868.3	7619.69	7828.72	7712.11	8005.22	7709.08	7923.54	7860.29	7721.36	7854.4	7847.25	7730.82	7768.53	8013.48	8087.52	7892.74	7793.21	7942.81	8092.35	7886.53	7921.34	7875.04	8091.58	7846.79	7998.96	8064.45	7914.79	7985.86	7894.92	8108.37	7861.11	7700.47	8003.12	7742.08	8008.34	7906.37	8113.93	8053.79	7854.31	7997.67	8049.03	8033.52
4	7751.06	7793.23	7578.07	7503.52	7580.72	7759.02	7639.53	7868.3	7619.69	7828.72	7712.11	8005.22	7709.08	7923.54	7860.29	7721.36	7854.4	7847.25	7730.82	7768.53	8013.48	8087.52	7892.74	7793.21	7942.81	8092.35	7886.53	7921.34	7875.04	8091.58	7846.79	7998.96	8064.45	7914.79	7985.86	7894.92	8108.37	7861.11	7700.47	8003.12	7742.08	8008.34	7906.37	8113.93	8053.79	7854.31	7997.67	8049.03	8033.52
39	153121	153278	153591	154095	153910	154349	154386	155097	155403	155283	155623	155447	156115	156477	156892	157710	157447	158189	157976	158402	158827	159079	159162	159615	159354	160526	159787	160595	160409	160529	162004	161586	161772	162366	162935	162998	162821	163380	163803	163626	163951	163882	164137	163843	164521	164559	163545	164644	165740
8	7959.1	7939.42	7974.4	7970.03	8092.09	8169.16	8041.17	8483.27	8164.35	8109.42	8166.76	8078.17	8197.21	8089.02	8053.78	8136.31	8143.12	8068.65	7969	8155.13	8271.17	8205.13	8245.52	8215.9	8245.07	8285.43	8384.51	8385.66	8428.76	8382.36	8308.03	8189.01	8265.64	8157.85	8343.4	8325	8295.44	8235.18	8172.16	8385.42	8174.52	8418.38	8288.44	8415.07	8246.15	8403.39	8424.03	8414.01	8448.57
15	7514.9	7450.24	7533.1	7621.55	7322.22	7666.31	7577.74	7671.73	7776.91	7455.38	7451.11	7651.67	7515.52	7441.11	7792.99	7724.17	7543.25	7774.38	7593.52	7662.07	7719.38	7824.28	7651.95	7698.04	7696.52	7697.81	7651.53	7750.72	7603.78	7893.07	7623.15	7842.45	7829.73	7858.92	7904.86	7601.69	7890.58	7847.15	7834.44	7685.01	7499.36	7718.24	7842.22	7784.91	7903.25	7884.97	7819.33	7670.13	8030.74
15	7514.9	7450.24	7533.1	7621.55	7322.22	7666.31	7577.74	7671.73	7776.91	7455.38	7451.11	7651.67	7515.52	7441.11	7792.99	7724.17	7543.25	7774.38	7593.52	7662.07	7719.38	7824.28	7651.95	7698.04	7696.52	7697.81	7651.53	7750.72	7603.78	7893.07	7623.15	7842.45	7829.73	7858.92	7904.86	7601.69	7890.58	7847.15	7834.44	7685.01	7499.36	7718.24	7842.22	7784.91	7903.25	7884.97	7819.33	7670.13	8030.74
16	7379.95	7306.85	7457.21	7244.97	7350.32	7317.97	7493.48	7351.61	7350.16	7323.46	7507.24	7326.19	7577.23	7393.43	7201.29	7426.98	7403.09	7379.22	7585.12	7465.96	7472.9	7395.82	7601.56	7656.05	7506.21	7448.77	7436.11	7588.49	7430.39	7605.08	7379.95	7515.45	7558.68	7498.52	7547.32	7621.24	7602.99	7601.49	7401.83	7673.84	7460.3	7509.04	7568.92	7578.58	7565.94	7547.72	7496.08	7589.33	7426.27
17	15935.1	15940.7	15690.2	16100.2	15776.8	15855.1	16323.9	16247.7	16196.7	16050.4	16103.4	15957.1	16439.3	16211.7	16348.7	16084.8	16446	16221.4	16316.3	16453.1	16060.6	16418.7	16267	16350.6	16165.5	16450.5	16520	16343.4	16754	16549.4	16440	16797.3	16503.3	16877.3	16460.5	16756.1	16831	16676.9	16648.5	16782	16759.2	16755.9	16800	17003	16991.3	16647.9	16583.3	17073.2	16997.4
17	15935.1	15940.7	15690.2	16100.2	15776.8	15855.1	16323.9	16247.7	16196.7	16050.4	16103.4	15957.1	16439.3	16211.7	16348.7	16084.8	16446	16221.4	16316.3	16453.1	16060.6	16418.7	16267	16350.6	16165.5	16450.5	16520	16343.4	16754	16549.4	16440	16797.3	16503.3	16877.3	16460.5	16756.1	16831	16676.9	16648.5	16782	16759.2	16755.9	16800	17003	16991.3	16647.9	16583.3	17073.2	16997.4
41	38415.1	38797.5	38677.4	38748.5	38415	38823.2	38992.5	39018.5	39019.3	39463.6	39079.8	39571.5	39690	39129.7	39607.1	39641.4	39597.2	39614.6	40046.7	39811.9	40341.9	39964.3	39970.5	40421.7	39742	40114.8	40207.6	40196.9	40147.1	40136.4	40489.1	40472.7	40744.2	40638.4	40521.5	40736.9	40882.5	40854.9	40992	41249	41160	40995.7	41428.2	41138.5	41138.7	41197.5	40849.4	41047.6	41150.9
4	7751.06	7793.23	7578.07	7503.52	7580.72	7759.02	7639.53	7868.3	7619.69	7828.72	7712.11	8005.22	7709.08	7923.54	7860.29	7721.36	7854.4	7847.25	7730.82	7768.53	8013.48	8087.52	7892.74	7793.21	7942.81	8092.35	7886.53	7921.34	7875.04	8091.58	7846.79	7998.96	8064.45	7914.79	7985.86	7894.92	8108.37	7861.11	7700.47	8003.12	7742.08	8008.34	7906.37	8113.93	8053.79	7854.31	7997.67	8049.03	8033.52
1	7469.92	7481.16	7400.99	7264.64	7355.94	7416.3	7462.59	7298.25	7479.31	7284.16	7302.37	7357.06	7327.56	7236.36	7218.12	7525.11	7509.61	7202.65	7425.4	7401.53	7422.48	7337.01	7469.96	7356.52	7486.62	7398.4	7299.03	7512.97	7231.84	7565.94	7474.99	7535.01	7365.87	7557.19	7443.97	7311.25	7491.3	7397.71	7496.73	7534.32	7242.68	7550.88	7273.3	7480.99	7454.43	7503.13	7431.98	7483.46	7554.41
43	6280.69	6379.09	6262.59	6317.57	6274.18	6388.13	6089.16	6461.44	6238.37	6402.76	6387.47	6501.26	6202.61	6310.78	6270.28	6269.05	6270.62	6235.76	6366.23	6348.17	6442.16	6160.85	6375.23	6443.96	6341.93	6427.43	6191.17	6354.98	6219.49	6271.39	6133.18	6366.75	6315.2	6205	6460.75	6384.08	6407.95	10527.1	6210.06	6323.25	6140.66	6203.6	6442.22	6399.13	6250.12	6324.15	6428.79	6394.09	6292.55
2	7790.42	7815.72	7817	7669.33	7485.19	7823.63	7743.45	7837.41	7757.26	7862.4	7891.73	7800.39	7908.26	7791.71	7874.31	7979.3	8120.7	7894.89	7733.63	7961.83	7946.26	8081.92	7766.75	7963.97	8099.54	7935.65	8076.77	8117.14	8084.78	7982.54	7986.56	8211.37	7947.09	8018.17	8080.83	8045.73	8208.88	7986.73	8322.88	7997.54	8124.3	8131.07	8001.19	8052.59	8025.91	8255.67	8201.1	8029.53	8030.74
4	7751.06	7793.23	7578.07	7503.52	7580.72	7759.02	7639.53	7868.3	7619.69	7828.72	7712.11	8005.22	7709.08	7923.54	7860.29	7721.36	7854.4	7847.25	7730.82	7768.53	8013.48	8087.52	7892.74	7793.21	7942.81	8092.35	7886.53	7921.34	7875.04	8091.58	7846.79	7998.96	8064.45	7914.79	7985.86	7894.92	8108.37	7861.11	7700.47	8003.12	7742.08	8008.34	7906.37	8113.93	8053.79	7854.31	7997.67	8049.03	8033.52
16	7379.95	7306.85	7457.21	7244.97	7350.32	7317.97	7493.48	7351.61	7350.16	7323.46	7507.24	7326.19	7577.23	7393.43	7201.29	7426.98	7403.09	7379.22	7585.12	7465.96	7472.9	7395.82	7601.56	7656.05	7506.21	7448.77	7436.11	7588.49	7430.39	7605.08	7379.95	7515.45	7558.68	7498.52	7547.32	7621.24	7602.99	7601.49	7401.83	7673.84	7460.3	7509.04	7568.92	7578.58	7565.94	7547.72	7496.08	7589.33	7426.27
4	7751.06	7793.23	7578.07	7503.52	7580.72	7759.02	7639.53	7868.3	7619.69	7828.72	7712.11	8005.22	7709.08	7923.54	7860.29	7721.36	7854.4	7847.25	7730.82	7768.53	8013.48	8087.52	7892.74	7793.21	7942.81	8092.35	7886.53	7921.34	7875.04	8091.58	7846.79	7998.96	8064.45	7914.79	7985.86	7894.92	8108.37	7861.11	7700.47	8003.12	7742.08	8008.34	7906.37	8113.93	8053.79	7854.31	7997.67	8049.03	8033.52
39	153121	153278	153591	154095	153910	154349	154386	155097	155403	155283	155623	155447	156115	156477	156892	157710	157447	158189	157976	158402	158827	159079	159162	159615	159354	160526	159787	160595	160409	160529	162004	161586	161772	162366	162935	162998	162821	163380	163803	163626	163951	163882	164137	163843	164521	164559	163545	164644	165740
8	7959.1	7939.42	7974.4	7970.03	8092.09	8169.16	8041.17	8483.27	8164.35	8109.42	8166.76	8078.17	8197.21	8089.02	8053.78	8136.31	8143.12	8068.65	7969	8155.13	8271.17	8205.13	8245.52	8215.9	8245.07	8285.43	8384.51	8385.66	8428.76	8382.36	8308.03	8189.01	8265.64	8157.85	8343.4	8325	8295.44	8235.18	8172.16	8385.42	8174.52	8418.38	8288.44	8415.07	8246.15	8403.39	8424.03	8414.01	8448.57
39	153121	153278	153591	154095	153910	154349	154386	155097	155403	155283	155623	155447	156115	156477	156892	157710	157447	158189	157976	158402	158827	159079	159162	159615	159354	160526	159787	160595	160409	160529	162004	161586	161772	162366	162935	162998	162821	163380	163803	163626	163951	163882	164137	163843	164521	164559	163545	164644	165740
32	15147.9	15465.6	15305.1	15032.3	15198	15372	15329.6	15590.6	15528.6	15390.8	15309.2	15446.5	15297.5	15280.5	15238.2	15524	15386.4	15512.3	15400	15430.6	15489.2	15516.9	15315.1	15550	15742.9	15653	15468.1	15406.3	15573.9	15761	15688	15480.9	15625.9	15779.3	15734.3	15759.1	15884.5	16076.8	15811.2	15741.1	15799.4	15776.8	15737.4	15893.3	15845.5	15953.9	16173.7	15839	15788.5
32	15147.9	15465.6	15305.1	15032.3	15198	15372	15329.6	15590.6	15528.6	15390.8	15309.2	15446.5	15297.5	15280.5	15238.2	15524	15386.4	15512.3	15400	15430.6	15489.2	15516.9	15315.1	15550	15742.9	15653	15468.1	15406.3	15573.9	15761	15688	15480.9	15625.9	15779.3	15734.3	15759.1	15884.5	16076.8	15811.2	15741.1	15799.4	15776.8	15737.4	15893.3	15845.5	15953.9	16173.7	15839	15788.5
39	153121	153278	153591	154095	153910	154349	154386	155097	155403	155283	155623	155447	156115	156477	156892	157710	157447	158189	157976	158402	158827	159079	159162	159615	159354	160526	159787	160595	160409	160529	162004	161586	161772	162366	162935	162998	162821	163380	163803	163626	163951	163882	164137	163843	164521	164559	163545	164644	165740
43	6280.69	6379.09	6262.59	6317.57	6274.18	6388.13	6089.16	6461.44	6238.37	6402.76	6387.47	6501.26	6202.61	6310.78	6270.28	6269.05	6270.62	6235.76	6366.23	6348.17	6442.16	6160.85	6375.23	6443.96	6341.93	6427.43	6191.17	6354.98	6219.49	6271.39	6133.18	6366.75	6315.2	6205	6460.75	6384.08	6407.95	10527.1	6210.06	6323.25	6140.66	6203.6	6442.22	6399.13	6250.12	6324.15	6428.79	6394.09	6292.55
17	15935.1	15940.7	15690.2	16100.2	15776.8	15855.1	16323.9	16247.7	16196.7	16050.4	16103.4	15957.1	16439.3	16211.7	16348.7	16084.8	16446	16221.4	16316.3	16453.1	16060.6	16418.7	16267	16350.6	16165.5	16450.5	16520	16343.4	16754	16549.4	16440	16797.3	16503.3	16877.3	16460.5	16756.1	16831	16676.9	16648.5	16782	16759.2	16755.9	16800	17003	16991.3	16647.9	16583.3	17073.2	16997.4
43	6280.69	6379.09	6262.59	6317.57	6274.18	6388.13	6089.16	6461.44	6238.37	6402.76	6387.47	6501.26	6202.61	6310.78	6270.28	6269.05	6270.62	6235.76	6366.23	6348.17	6442.16	6160.85	6375.23	6443.96	6341.93	6427.43	6191.17	6354.98	6219.49	6271.39	6133.18	6366.75	6315.2	6205	6460.75	6384.08	6407.95	10527.1	6210.06	6323.25	6140.66	6203.6	6442.22	6399.13	6250.12	6324.15	6428.79	6394.09	6292.55
39	153121	153278	153591	154095	153910	154349	154386	155097	155403	155283	155623	155447	156115	156477	156892	157710	157447	158189	157976	158402	158827	159079	159162	159615	159354	160526	159787	160595	160409	160529	162004	161586	161772	162366	162935	162998	162821	163380	163803	163626	163951	163882	164137	163843	164521	164559	163545	164644	165740
16	7379.95	7306.85	7457.21	7244.97	7350.32	7317.97	7493.48	7351.61	7350.16	7323.46	7507.24	7326.19	7577.23	7393.43	7201.29	7426.98	7403.09	7379.22	7585.12	7465.96	7472.9	7395.82	7601.56	7656.05	7506.21	7448.77	7436.11	7588.49	7430.39	7605.08	7379.95	7515.45	7558.68	7498.52	7547.32	7621.24	7602.99	7601.49	7401.83	7673.84	7460.3	7509.04	7568.92	7578.58	7565.94	7547.72	7496.08	7589.33	7426.27
8	7959.1	7939.42	7974.4	7970.03	8092.09	8169.16	8041.17	8483.27	8164.35	8109.42	8166.76	8078.17	8197.21	8089.02	8053.78	8136.31	8143.12	8068.65	7969	8155.13	8271.17	8205.13	8245.52	8215.9	8245.07	8285.43	8384.51	8385.66	8428.76	8382.36	8308.03	8189.01	8265.64	8157.85	8343.4	8325	8295.44	8235.18	8172.16	8385.42	8174.52	8418.38	8288.44	8415.07	8246.15	8403.39	8424.03	8414.01	8448.57
16	7379.95	7306.85	7457.21	7244.97	7350.32	7317.97	7493.48	7351.61	7350.16	7323.46	7507.24	7326.19	7577.23	7393.43	7201.29	7426.98	7403.09	7379.22	7585.12	7465.96	7472.9	7395.82	7601.56	7656.05	7506.21	7448.77	7436.11	7588.49	7430.39	7605.08	7379.95	7515.45	7558.68	7498.52	7547.32	7621.24	7602.99	7601.49	7401.83	7673.84	7460.3	7509.04	7568.92	7578.58	7565.94	7547.72	7496.08	7589.33	7426.27
16	7379.95	7306.85	7457.21	7244.97	7350.32	7317.97	7493.48	7351.61	7350.16	7323.46	7507.24	7326.19	7577.23	7393.43	7201.29	7426.98	7403.09	7379.22	7585.12	7465.96	7472.9	7395.82	7601.56	7656.05	7506.21	7448.77	7436.11	7588.49	7430.39	7605.08	7379.95	7515.45	7558.68	7498.52	7547.32	7621.24	7602.99	7601.49	7401.83	7673.84	7460.3	7509.04	7568.92	7578.58	7565.94	7547.72	7496.08	7589.33	7426.27
2	7790.42	7815.72	7817	7669.33	7485.19	7823.63	7743.45	7837.41	7757.26	7862.4	7891.73	7800.39	7908.26	7791.71	7874.31	7979.3	8120.7	7894.89	7733.63	7961.83	7946.26	8081.92	7766.75	7963.97	8099.54	7935.65	8076.77	8117.14	8084.78	7982.54	7986.56	8211.37	7947.09	8018.17	8080.83	8045.73	8208.88	7986.73	8322.88	7997.54	8124.3	8131.07	8001.19	8052.59	8025.91	8255.67	8201.1	8029.53	8030.74
17	15935.1	15940.7	15690.2	16100.2	15776.8	15855.1	16323.9	16247.7	16196.7	16050.4	16103.4	15957.1	16439.3	16211.7	16348.7	16084.8	16446	16221.4	16316.3	16453.1	16060.6	16418.7	16267	16350.6	16165.5	16450.5	16520	16343.4	16754	16549.4	16440	16797.3	16503.3	16877.3	16460.5	16756.1	16831	16676.9	16648.5	16782	16759.2	16755.9	16800	17003	16991.3	16647.9	16583.3	17073.2	16997.4
39	153121	153278	153591	154095	153910	154349	154386	155097	155403	155283	155623	155447	156115	156477	156892	157710	157447	158189	157976	158402	158827	159079	159162	159615	159354	160526	159787	160595	160409	160529	162004	161586	161772	162366	162935	162998	162821	163380	163803	163626	163951	163882	164137	163843	164521	164559	163545	164644	165740
15	7514.9	7450.24	7533.1	7621.55	7322.22	7666.31	7577.74	7671.73	7776.91	7455.38	7451.11	7651.67	7515.52	7441.11	7792.99	7724.17	7543.25	7774.38	7593.52	7662.07	7719.38	7824.28	7651.95	7698.04	7696.52	7697.81	7651.53	7750.72	7603.78	7893.07	7623.15	7842.45	7829.73	7858.92	7904.86	7601.69	7890.58	7847.15	7834.44	7685.01	7499.36	7718.24	7842.22	7784.91	7903.25	7884.97	7819.33	7670.13	8030.74
11	8982.45	9080.85	9011.61	8790.64	8828.25	9149.57	9130.93	9115.09	8925.2	9254.67	9039.56	9298.74	9094.92	8927.65	8942.73	9039.1	9185.89	8861.79	9187.88	9435.41	9150.66	9224.47	9214.26	9352.41	9199.44	9225.62	9198.62	8998.22	9298.48	9031.03	9090.75	9337.71	9162.63	9211.11	9332.2	9377.84	9281.06	9279.24	9288.58	9406.74	9371.41	9260.78	9311.94	9190.21	9336.15	9211.68	9304.61	9422.58	9342.73
8	7959.1	7939.42	7974.4	7970.03	8092.09	8169.16	8041.17	8483.27	8164.35	8109.42	8166.76	8078.17	8197.21	8089.02	8053.78	8136.31	8143.12	8068.65	7969	8155.13	8271.17	8205.13	8245.52	8215.9	8245.07	8285.43	8384.51	8385.66	8428.76	8382.36	8308.03	8189.01	8265.64	8157.85	8343.4	8325	8295.44	8235.18	8172.16	8385.42	8174.52	8418.38	8288.44	8415.07	8246.15	8403.39	8424.03	8414.01	8448.57
32	15147.9	15465.6	15305.1	15032.3	15198	15372	15329.6	15590.6	15528.6	15390.8	15309.2	15446.5	15297.5	15280.5	15238.2	15524	15386.4	15512.3	15400	15430.6	15489.2	15516.9	15315.1	15550	15742.9	15653	15468.1	15406.3	15573.9	15761	15688	15480.9	15625.9	15779.3	15734.3	15759.1	15884.5	16076.8	15811.2	15741.1	15799.4	15776.8	15737.4	15893.3	15845.5	15953.9	16173.7	15839	15788.5
41	38415.1	38797.5	38677.4	38748.5	38415	38823.2	38992.5	39018.5	39019.3	39463.6	39079.8	39571.5	39690	39129.7	39607.1	39641.4	39597.2	39614.6	40046.7	39811.9	40341.9	39964.3	39970.5	40421.7	39742	40114.8	40207.6	40196.9	40147.1	40136.4	40489.1	40472.7	40744.2	40638.4	40521.5	40736.9	40882.5	40854.9	40992	41249	41160	40995.7	41428.2	41138.5	41138.7	41197.5	40849.4	41047.6	41150.9
39	153121	153278	153591	154095	153910	154349	154386	155097	155403	155283	155623	155447	156115	156477	156892	157710	157447	158189	157976	158402	158827	159079	159162	159615	159354	160526	159787	160595	160409	160529	162004	161586	161772	162366	162935	162998	162821	163380	163803	163626	163951	163882	164137	163843	164521	164559	163545	164644	165740
1	7469.92	7481.16	7400.99	7264.64	7355.94	7416.3	7462.59	7298.25	7479.31	7284.16	7302.37	7357.06	7327.56	7236.36	7218.12	7525.11	7509.61	7202.65	7425.4	7401.53	7422.48	7337.01	7469.96	7356.52	7486.62	7398.4	7299.03	7512.97	7231.84	7565.94	7474.99	7535.01	7365.87	7557.19	7443.97	7311.25	7491.3	7397.71	7496.73	7534.32	7242.68	7550.88	7273.3	7480.99	7454.43	7503.13	7431.98	7483.46	7554.41
16	7379.95	7306.85	7457.21	7244.97	7350.32	7317.97	7493.48	7351.61	7350.16	7323.46	7507.24	7326.19	7577.23	7393.43	7201.29	7426.98	7403.09	7379.22	7585.12	7465.96	7472.9	7395.82	7601.56	7656.05	7506.21	7448.77	7436.11	7588.49	7430.39	7605.08	7379.95	7515.45	7558.68	7498.52	7547.32	7621.24	7602.99	7601.49	7401.83	7673.84	7460.3	7509.04	7568.92	7578.58	7565.94	7547.72	7496.08	7589.33	7426.27
44	5909.58	5875.85	5883.13	5912.88	6094.36	5947.08	6007.71	6026.18	5988.5	6006.97	6022.63	5808.2	6070.76	5940.55	6040.34	5994.29	6082.81	5966.71	6186.9	6068.02	6125.65	6015.23	5820.86	5982.07	5916.53	6183.99	6165.99	6106.04	6227.88	6232.25	6077.28	6025.77	6167.1	6177.06	6178.64	6141.12	6120.36	6264.32	6098.42	6080.48	6040.22	6083.66	6219.12	6117.51	6174.85	6106.74	6150.13	6143.34	6314.84
11	8982.45	9080.85	9011.61	8790.64	8828.25	9149.57	9130.93	9115.09	8925.2	9254.67	9039.56	9298.74	9094.92	8927.65	8942.73	9039.1	9185.89	8861.79	9187.88	9435.41	9150.66	9224.47	9214.26	9352.41	9199.44	9225.62	9198.62	8998.22	9298.48	9031.03	9090.75	9337.71	9162.63	9211.11	9332.2	9377.84	9281.06	9279.24	9288.58	9406.74	9371.41	9260.78	9311.94	9190.21	9336.15	9211.68	9304.61	9422.58	9342.73
2	7790.42	7815.72	7817	7669.33	7485.19	7823.63	7743.45	7837.41	7757.26	7862.4	7891.73	7800.39	7908.26	7791.71	7874.31	7979.3	8120.7	7894.89	7733.63	7961.83	7946.26	8081.92	7766.75	7963.97	8099.54	7935.65	8076.77	8117.14	8084.78	7982.54	7986.56	8211.37	7947.09	8018.17	8080.83	8045.73	8208.88	7986.73	8322.88	7997.54	8124.3	8131.07	8001.19	8052.59	8025.91	8255.67	8201.1	8029.53	8030.74
8	7959.1	7939.42	7974.4	7970.03	8092.09	8169.16	8041.17	8483.27	8164.35	8109.42	8166.76	8078.17	8197.21	8089.02	8053.78	8136.31	8143.12	8068.65	7969	8155.13	8271.17	8205.13	8245.52	8215.9	8245.07	8285.43	8384.51	8385.66	8428.76	8382.36	8308.03	8189.01	8265.64	8157.85	8343.4	8325	8295.44	8235.18	8172.16	8385.42	8174.52	8418.38	8288.44	8415.07	8246.15	8403.39	8424.03	8414.01	8448.57
11	8982.45	9080.85	9011.61	8790.64	8828.25	9149.57	9130.93	9115.09	8925.2	9254.67	9039.56	9298.74	9094.92	8927.65	8942.73	9039.1	9185.89	8861.79	9187.88	9435.41	9150.66	9224.47	9214.26	9352.41	9199.44	9225.62	9198.62	8998.22	9298.48	9031.03	9090.75	9337.71	9162.63	9211.11	9332.2	9377.84	9281.06	9279.24	9288.58	9406.74	9371.41	9260.78	9311.94	9190.21	9336.15	9211.68	9304.61	9422.58	9342.73
11	8982.45	9080.85	9011.61	8790.64	8828.25	9149.57	9130.93	9115.09	8925.2	9254.67	9039.56	9298.74	9094.92	8927.65	8942.73	9039.1	9185.89	8861.79	9187.88	9435.41	9150.66	9224.47	9214.26	9352.41	9199.44	9225.62	9198.62	8998.22	9298.48	9031.03	9090.75	9337.71	9162.63	9211.11	9332.2	9377.84	9281.06	9279.24	9288.58	9406.74	9371.41	9260.78	9311.94	9190.21	9336.15	9211.68	9304.61	9422.58	9342.73
1	7469.92	7481.16	7400.99	7264.64	7355.94	7416.3	7462.59	7298.25	7479.31	7284.16	7302.37	7357.06	7327.56	7236.36	7218.12	7525.11	7509.61	7202.65	7425.4	7401.53	7422.48	7337.01	7469.96	7356.52	7486.62	7398.4	7299.03	7512.97	7231.84	7565.94	7474.99	7535.01	7365.87	7557.19	7443.97	7311.25	7491.3	7397.71	7496.73	7534.32	7242.68	7550.88	7273.3	7480.99	7454.43	7503.13	7431.98	7483.46	7554.41
43	6280.69	6379.09	6262.59	6317.57	6274.18	6388.13	6089.16	6461.44	6238.37	6402.76	6387.47	6501.26	6202.61	6310.78	6270.28	6269.05	6270.62	6235.76	6366.23	6348.17	6442.16	6160.85	6375.23	6443.96	6341.93	6427.43	6191.17	6354.98	6219.49	6271.39	6133.18	6366.75	6315.2	6205	6460.75	6384.08	6407.95	10527.1	6210.06	6323.25	6140.66	6203.6	6442.22	6399.13	6250.12	6324.15	6428.79	6394.09	6292.55
2	7790.42	7815.72	7817	7669.33	7485.19	7823.63	7743.45	7837.41	7757.26	7862.4	7891.73	7800.39	7908.26	7791.71	7874.31	7979.3	8120.7	7894.89	7733.63	7961.83	7946.26	8081.92	7766.75	7963.97	8099.54	7935.65	8076.77	8117.14	8084.78	7982.54	7986.56	8211.37	7947.09	8018.17	8080.83	8045.73	8208.88	7986.73	8322.88	7997.54	8124.3	8131.07	8001.19	8052.59	8025.91	8255.67	8201.1	8029.53	8030.74
44	5909.58	5875.85	5883.13	5912.88	6094.36	5947.08	6007.71	6026.18	5988.5	6006.97	6022.63	5808.2	6070.76	5940.55	6040.34	5994.29	6082.81	5966.71	6186.9	6068.02	6125.65	6015.23	5820.86	5982.07	5916.53	6183.99	6165.99	6106.04	6227.88	6232.25	6077.28	6025.77	6167.1	6177.06	6178.64	6141.12	6120.36	6264.32	6098.42	6080.48	6040.22	6083.66	6219.12	6117.51	6174.85	6106.74	6150.13	6143.34	6314.84
41	38415.1	38797.5	38677.4	38748.5	38415	38823.2	38992.5	39018.5	39019.3	39463.6	39079.8	39571.5	39690	39129.7	39607.1	39641.4	39597.2	39614.6	40046.7	39811.9	40341.9	39964.3	39970.5	40421.7	39742	40114.8	40207.6	40196.9	40147.1	40136.4	40489.1	40472.7	40744.2	40638.4	40521.5	40736.9	40882.5	40854.9	40992	41249	41160	40995.7	41428.2	41138.5	41138.7	41197.5	40849.4	41047.6	41150.9
44	5909.58	5875.85	5883.13	5912.88	6094.36	5947.08	6007.71	6026.18	5988.5	6006.97	6022.63	5808.2	6070.76	5940.55	6040.34	5994.29	6082.81	5966.71	6186.9	6068.02	6125.65	6015.23	5820.86	5982.07	5916.53	6183.99	6165.99	6106.04	6227.88	6232.25	6077.28	6025.77	6167.1	6177.06	6178.64	6141.12	6120.36	6264.32	6098.42	6080.48	6040.22	6083.66	6219.12	6117.51	6174.85	6106.74	6150.13	6143.34	6314.84
1	7469.92	7481.16	7400.99	7264.64	7355.94	7416.3	7462.59	7298.25	7479.31	7284.16	7302.37	7357.06	7327.56	7236.36	7218.12	7525.11	7509.61	7202.65	7425.4	7401.53	7422.48	7337.01	7469.96	7356.52	7486.62	7398.4	7299.03	7512.97	7231.84	7565.94	7474.99	7535.01	7365.87	7557.19	7443.97	7311.25	7491.3	7397.71	7496.73	7534.32	7242.68	7550.88	7273.3	7480.99	7454.43	7503.13	7431.98	7483.46	7554.41
16	7379.95	7306.85	7457.21	7244.97	7350.32	7317.97	7493.48	7351.61	7350.16	7323.46	7507.24	7326.19	7577.23	7393.43	7201.29	7426.98	7403.09	7379.22	7585.12	7465.96	7472.9	7395.82	7601.56	7656.05	7506.21	7448.77	7436.11	7588.49	7430.39	7605.08	7379.95	7515.45	7558.68	7498.52	7547.32	7621.24	7602.99	7601.49	7401.83	7673.84	7460.3	7509.04	7568.92	7578.58	7565.94	7547.72	7496.08	7589.33	7426.27
8	7959.1	7939.42	7974.4	7970.03	8092.09	8169.16	8041.17	8483.27	8164.35	8109.42	8166.76	8078.17	8197.21	8089.02	8053.78	8136.31	8143.12	8068.65	7969	8155.13	8271.17	8205.13	8245.52	8215.9	8245.07	8285.43	8384.51	8385.66	8428.76	8382.36	8308.03	8189.01	8265.64	8157.85	8343.4	8325	8295.44	8235.18	8172.16	8385.42	8174.52	8418.38	8288.44	8415.07	8246.15	8403.39	8424.03	8414.01	8448.57
15	7514.9	7450.24	7533.1	7621.55	7322.22	7666.31	7577.74	7671.73	7776.91	7455.38	7451.11	7651.67	7515.52	7441.11	7792.99	7724.17	7543.25	7774.38	7593.52	7662.07	7719.38	7824.28	7651.95	7698.04	7696.52	7697.81	7651.53	7750.72	7603.78	7893.07	7623.15	7842.45	7829.73	7858.92	7904.86	7601.69	7890.58	7847.15	7834.44	7685.01	7499.36	7718.24	7842.22	7784.91	7903.25	7884.97	7819.33	7670.13	8030.74
16	7379.95	7306.85	7457.21	7244.97	7350.32	7317.97	7493.48	7351.61	7350.16	7323.46	7507.24	7326.19	7577.23	7393.43	7201.29	7426.98	7403.09	7379.22	7585.12	7465.96	7472.9	7395.82	7601.56	7656.05	7506.21	7448.77	7436.11	7588.49	7430.39	7605.08	7379.95	7515.45	7558.68	7498.52	7547.32	7621.24	7602.99	7601.49	7401.83	7673.84	7460.3	7509.04	7568.92	7578.58	7565.94	7547.72	7496.08	7589.33	7426.27
39	153121	153278	153591	154095	153910	154349	154386	155097	155403	155283	155623	155447	156115	156477	156892	157710	157447	158189	157976	158402	158827	159079	159162	159615	159354	160526	159787	160595	160409	160529	162004	161586	161772	162366	162935	162998	162821	163380	163803	163626	163951	163882	164137	163843	164521	164559	163545	164644	165740
41	38415.1	38797.5	38677.4	38748.5	38415	38823.2	38992.5	39018.5	39019.3	39463.6	39079.8	39571.5	39690	39129.7	39607.1	39641.4	39597.2	39614.6	40046.7	39811.9	40341.9	39964.3	39970.5	40421.7	39742	40114.8	40207.6	40196.9	40147.1	40136.4	40489.1	40472.7	40744.2	40638.4	40521.5	40736.9	40882.5	40854.9	40992	41249	41160	40995.7	41428.2	41138.5	41138.7	41197.5	40849.4	41047.6	41150.9
15	7514.9	7450.24	7533.1	7621.55	7322.22	7666.31	7577.74	7671.73	7776.91	7455.38	7451.11	7651.67	7515.52	7441.11	7792.99	7724.17	7543.25	7774.38	7593.52	7662.07	7719.38	7824.28	7651.95	7698.04	7696.52	7697.81	7651.53	7750.72	7603.78	7893.07	7623.15	7842.45	7829.73	7858.92	7904.86	7601.69	7890.58	7847.15	7834.44	7685.01	7499.36	7718.24	7842.22	7784.91	7903.25	7884.97	7819.33	7670.13	8030.74
2	7790.42	7815.72	7817	7669.33	7485.19	7823.63	7743.45	7837.41	7757.26	7862.4	7891.73	7800.39	7908.26	7791.71	7874.31	7979.3	8120.7	7894.89	7733.63	7961.83	7946.26	8081.92	7766.75	7963.97	8099.54	7935.65	8076.77	8117.14	8084.78	7982.54	7986.56	8211.37	7947.09	8018.17	8080.83	8045.73	8208.88	7986.73	8322.88	7997.54	8124.3	8131.07	8001.19	8052.59	8025.91	8255.67	8201.1	8029.53	8030.74
1	7469.92	7481.16	7400.99	7264.64	7355.94	7416.3	7462.59	7298.25	7479.31	7284.16	7302.37	7357.06	7327.56	7236.36	7218.12	7525.11	7509.61	7202.65	7425.4	7401.53	7422.48	7337.01	7469.96	7356.52	7486.62	7398.4	7299.03	7512.97	7231.84	7565.94	7474.99	7535.01	7365.87	7557.19	7443.97	7311.25	7491.3	7397.71	7496.73	7534.32	7242.68	7550.88	7273.3	7480.99	7454.43	7503.13	7431.98	7483.46	7554.41
8	7959.1	7939.42	7974.4	7970.03	8092.09	8169.16	8041.17	8483.27	8164.35	8109.42	8166.76	8078.17	8197.21	8089.02	8053.78	8136.31	8143.12	8068.65	7969	8155.13	8271.17	8205.13	8245.52	8215.9	8245.07	8285.43	8384.51	8385.66	8428.76	8382.36	8308.03	8189.01	8265.64	8157.85	8343.4	8325	8295.44	8235.18	8172.16	8385.42	8174.52	8418.38	8288.44	8415.07	8246.15	8403.39	8424.03	8414.01	8448.57
43	6280.69	6379.09	6262.59	6317.57	6274.18	6388.13	6089.16	6461.44	6238.37	6402.76	6387.47	6501.26	6202.61	6310.78	6270.28	6269.05	6270.62	6235.76	6366.23	6348.17	6442.16	6160.85	6375.23	6443.96	6341.93	6427.43	6191.17	6354.98	6219.49	6271.39	6133.18	6366.75	6315.2	6205	6460.75	6384.08	6407.95	10527.1	6210.06	6323.25	6140.66	6203.6	6442.22	6399.13	6250.12	6324.15	6428.79	6394.09	6292.55
11	8982.45	9080.85	9011.61	8790.64	8828.25	9149.57	9130.93	9115.09	8925.2	9254.67	9039.56	9298.74	9094.92	8927.65	8942.73	9039.1	9185.89	8861.79	9187.88	9435.41	9150.66	9224.47	9214.26	9352.41	9199.44	9225.62	9198.62	8998.22	9298.48	9031.03	9090.75	9337.71	9162.63	9211.11	9332.2	9377.84	9281.06	9279.24	9288.58	9406.74	9371.41	9260.78	9311.94	9190.21	9336.15	9211.68	9304.61	9422.58	9342.73
4	7751.06	7793.23	7578.07	7503.52	7580.72	7759.02	7639.53	7868.3	7619.69	7828.72	7712.11	8005.22	7709.08	7923.54	7860.29	7721.36	7854.4	7847.25	7730.82	7768.53	8013.48	8087.52	7892.74	7793.21	7942.81	8092.35	7886.53	7921.34	7875.04	8091.58	7846.79	7998.96	8064.45	7914.79	7985.86	7894.92	8108.37	7861.11	7700.47	8003.12	7742.08	8008.34	7906.37	8113.93	8053.79	7854.31	7997.67	8049.03	8033.52
2	7790.42	7815.72	7817	7669.33	7485.19	7823.63	7743.45	7837.41	7757.26	7862.4	7891.73	7800.39	7908.26	7791.71	7874.31	7979.3	8120.7	7894.89	7733.63	7961.83	7946.26	8081.92	7766.75	7963.97	8099.54	7935.65	8076.77	8117.14	8084.78	7982.54	7986.56	8211.37	7947.09	8018.17	8080.83	8045.73	8208.88	7986.73	8322.88	7997.54	8124.3	8131.07	8001.19	8052.59	8025.91	8255.67	8201.1	8029.53	8030.74
2	7790.42	7815.72	7817	7669.33	7485.19	7823.63	7743.45	7837.41	7757.26	7862.4	7891.73	7800.39	7908.26	7791.71	7874.31	7979.3	8120.7	7894.89	7733.63	7961.83	7946.26	8081.92	7766.75	7963.97	8099.54	7935.65	8076.77	8117.14	8084.78	7982.54	7986.56	8211.37	7947.09	8018.17	8080.83	8045.73	8208.88	7986.73	8322.88	7997.54	8124.3	8131.07	8001.19	8052.59	8025.91	8255.67	8201.1	8029.53	8030.74
17	15935.1	15940.7	15690.2	16100.2	15776.8	15855.1	16323.9	16247.7	16196.7	16050.4	16103.4	15957.1	16439.3	16211.7	16348.7	16084.8	16446	16221.4	16316.3	16453.1	16060.6	16418.7	16267	16350.6	16165.5	16450.5	16520	16343.4	16754	16549.4	16440	16797.3	16503.3	16877.3	16460.5	16756.1	16831	16676.9	16648.5	16782	16759.2	16755.9	16800	17003	16991.3	16647.9	16583.3	17073.2	16997.4
1	7469.92	7481.16	7400.99	7264.64	7355.94	7416.3	7462.59	7298.25	7479.31	7284.16	7302.37	7357.06	7327.56	7236.36	7218.12	7525.11	7509.61	7202.65	7425.4	7401.53	7422.48	7337.01	7469.96	7356.52	7486.62	7398.4	7299.03	7512.97	7231.84	7565.94	7474.99	7535.01	7365.87	7557.19	7443.97	7311.25	7491.3	7397.71	7496.73	7534.32	7242.68	7550.88	7273.3	7480.99	7454.43	7503.13	7431.98	7483.46	7554.41
41	38415.1	38797.5	38677.4	38748.5	38415	38823.2	38992.5	39018.5	39019.3	39463.6	39079.8	39571.5	39690	39129.7	39607.1	39641.4	39597.2	39614.6	40046.7	39811.9	40341.9	39964.3	39970.5	40421.7	39742	40114.8	40207.6	40196.9	40147.1	40136.4	40489.1	40472.7	40744.2	40638.4	40521.5	40736.9	40882.5	40854.9	40992	41249	41160	40995.7	41428.2	41138.5	41138.7	41197.5	40849.4	41047.6	41150.9
16	7379.95	7306.85	7457.21	7244.97	7350.32	7317.97	7493.48	7351.61	7350.16	7323.46	7507.24	7326.19	7577.23	7393.43	7201.29	7426.98	7403.09	7379.22	7585.12	7465.96	7472.9	7395.82	7601.56	7656.05	7506.21	7448.77	7436.11	7588.49	7430.39	7605.08	7379.95	7515.45	7558.68	7498.52	7547.32	7621.24	7602.99	7601.49	7401.83	7673.84	7460.3	7509.04	7568.92	7578.58	7565.94	7547.72	7496.08	7589.33	7426.27
41	38415.1	38797.5	38677.4	38748.5	38415	38823.2	38992.5	39018.5	39019.3	39463.6	39079.8	39571.5	39690	39129.7	39607.1	39641.4	39597.2	39614.6	40046.7	39811.9	40341.9	39964.3	39970.5	40421.7	39742	40114.8	40207.6	40196.9	40147.1	40136.4	40489.1	40472.7	40744.2	40638.4	40521.5	40736.9	40882.5	40854.9	40992	41249	41160	40995.7	41428.2	41138.5	41138.7	41197.5	40849.4	41047.6	41150.9
32	15147.9	15465.6	15305.1	15032.3	15198	15372	15329.6	15590.6	15528.6	15390.8	15309.2	15446.5	15297.5	15280.5	15238.2	15524	15386.4	15512.3	15400	15430.6	15489.2	15516.9	15315.1	15550	15742.9	15653	15468.1	15406.3	15573.9	15761	15688	15480.9	15625.9	15779.3	15734.3	15759.1	15884.5	16076.8	15811.2	15741.1	15799.4	15776.8	15737.4	15893.3	15845.5	15953.9	16173.7	15839	15788.5
43	6280.69	6379.09	6262.59	6317.57	6274.18	6388.13	6089.16	6461.44	6238.37	6402.76	6387.47	6501.26	6202.61	6310.78	6270.28	6269.05	6270.62	6235.76	6366.23	6348.17	6442.16	6160.85	6375.23	6443.96	6341.93	6427.43	6191.17	6354.98	6219.49	6271.39	6133.18	6366.75	6315.2	6205	6460.75	6384.08	6407.95	10527.1	6210.06	6323.25	6140.66	6203.6	6442.22	6399.13	6250.12	6324.15	6428.79	6394.09	6292.55
17	15935.1	15940.7	15690.2	16100.2	15776.8	15855.1	16323.9	16247.7	16196.7	16050.4	16103.4	15957.1	16439.3	16211.7	16348.7	16084.8	16446	16221.4	16316.3	16453.1	16060.6	16418.7	16267	16350.6	16165.5	16450.5	16520	16343.4	16754	16549.4	16440	16797.3	16503.3	16877.3	16460.5	16756.1	16831	16676.9	16648.5	16782	16759.2	16755.9	16800	17003	16991.3	16647.9	16583.3	17073.2	16997.4
1	7469.92	7481.16	7400.99	7264.64	7355.94	7416.3	7462.59	7298.25	7479.31	7284.16	7302.37	7357.06	7327.56	7236.36	7218.12	7525.11	7509.61	7202.65	7425.4	7401.53	7422.48	7337.01	7469.96	7356.52	7486.62	7398.4	7299.03	7512.97	7231.84	7565.94	7474.99	7535.01	7365.87	7557.19	7443.97	7311.25	7491.3	7397.71	7496.73	7534.32	7242.68	7550.88	7273.3	7480.99	7454.43	7503.13	7431.98	7483.46	7554.41
11	8982.45	9080.85	9011.61	8790.64	8828.25	9149.57	9130.93	9115.09	8925.2	9254.67	9039.56	9298.74	9094.92	8927.65	8942.73	9039.1	9185.89	8861.79	9187.88	9435.41	9150.66	9224.47	9214.26	9352.41	9199.44	9225.62	9198.62	8998.22	9298.48	9031.03	9090.75	9337.71	9162.63	9211.11	9332.2	9377.84	9281.06	9279.24	9288.58	9406.74	9371.41	9260.78	9311.94	9190.21	9336.15	9211.68	9304.61	9422.58	9342.73
15	7514.9	7450.24	7533.1	7621.55	7322.22	7666.31	7577.74	7671.73	7776.91	7455.38	7451.11	7651.67	7515.52	7441.11	7792.99	7724.17	7543.25	7774.38	7593.52	7662.07	7719.38	7824.28	7651.95	7698.04	7696.52	7697.81	7651.53	7750.72	7603.78	7893.07	7623.15	7842.45	7829.73	7858.92	7904.86	7601.69	7890.58	7847.15	7834.44	7685.01	7499.36	7718.24	7842.22	7784.91	7903.25	7884.97	7819.33	7670.13	8030.74
16	7379.95	7306.85	7457.21	7244.97	7350.32	7317.97	7493.48	7351.61	7350.16	7323.46	7507.24	7326.19	7577.23	7393.43	7201.29	7426.98	7403.09	7379.22	7585.12	7465.96	7472.9	7395.82	7601.56	7656.05	7506.21	7448.77	7436.11	7588.49	7430.39	7605.08	7379.95	7515.45	7558.68	7498.52	7547.32	7621.24	7602.99	7601.49	7401.83	7673.84	7460.3	7509.04	7568.92	7578.58	7565.94	7547.72	7496.08	7589.33	7426.27
43	6280.69	6379.09	6262.59	6317.57	6274.18	6388.13	6089.16	6461.44	6238.37	6402.76	6387.47	6501.26	6202.61	6310.78	6270.28	6269.05	6270.62	6235.76	6366.23	6348.17	6442.16	6160.85	6375.23	6443.96	6341.93	6427.43	6191.17	6354.98	6219.49	6271.39	6133.18	6366.75	6315.2	6205	6460.75	6384.08	6407.95	10527.1	6210.06	6323.25	6140.66	6203.6	6442.22	6399.13	6250.12	6324.15	6428.79	6394.09	6292.55
32	15147.9	15465.6	15305.1	15032.3	15198	15372	15329.6	15590.6	15528.6	15390.8	15309.2	15446.5	15297.5	15280.5	15238.2	15524	15386.4	15512.3	15400	15430.6	15489.2	15516.9	15315.1	15550	15742.9	15653	15468.1	15406.3	15573.9	15761	15688	15480.9	15625.9	15779.3	15734.3	15759.1	15884.5	16076.8	15811.2	15741.1	15799.4	15776.8	15737.4	15893.3	15845.5	15953.9	16173.7	15839	15788.5
2	7790.42	7815.72	7817	7669.33	7485.19	7823.63	7743.45	7837.41	7757.26	7862.4	7891.73	7800.39	7908.26	7791.71	7874.31	7979.3	8120.7	7894.89	7733.63	7961.83	7946.26	8081.92	7766.75	7963.97	8099.54	7935.65	8076.77	8117.14	8084.78	7982.54	7986.56	8211.37	7947.09	8018.17	8080.83	8045.73	8208.88	7986.73	8322.88	7997.54	8124.3	8131.07	8001.19	8052.59	8025.91	8255.67	8201.1	8029.53	8030.74
2	7790.42	7815.72	7817	7669.33	7485.19	7823.63	7743.45	7837.41	7757.26	7862.4	7891.73	7800.39	7908.26	7791.71	7874.31	7979.3	8120.7	7894.89	7733.63	7961.83	7946.26	8081.92	7766.75	7963.97	8099.54	7935.65	8076.77	8117.14	8084.78	7982.54	7986.56	8211.37	7947.09	8018.17	8080.83	8045.73	8208.88	7986.73	8322.88	7997.54	8124.3	8131.07	8001.19	8052.59	8025.91	8255.67	8201.1	8029.53	8030.74
32	15147.9	15465.6	15305.1	15032.3	15198	15372	15329.6	15590.6	15528.6	15390.8	15309.2	15446.5	15297.5	15280.5	15238.2	15524	15386.4	15512.3	15400	15430.6	15489.2	15516.9	15315.1	15550	15742.9	15653	15468.1	15406.3	15573.9	15761	15688	15480.9	15625.9	15779.3	15734.3	15759.1	15884.5	16076.8	15811.2	15741.1	15799.4	15776.8	15737.4	15893.3	15845.5	15953.9	16173.7	15839	15788.5
32	15147.9	15465.6	15305.1	15032.3	15198	15372	15329.6	15590.6	15528.6	15390.8	15309.2	15446.5	15297.5	15280.5	15238.2	15524	15386.4	15512.3	15400	15430.6	15489.2	15516.9	15315.1	15550	15742.9	15653	15468.1	15406.3	15573.9	15761	15688	15480.9	15625.9	15779.3	15734.3	15759.1	15884.5	16076.8	15811.2	15741.1	15799.4	15776.8	15737.4	15893.3	15845.5	15953.9	16173.7	15839	15788.5
8	7959.1	7939.42	7974.4	7970.03	8092.09	8169.16	8041.17	8483.27	8164.35	8109.42	8166.76	8078.17	8197.21	8089.02	8053.78	8136.31	8143.12	8068.65	7969	8155.13	8271.17	8205.13	8245.52	8215.9	8245.07	8285.43	8384.51	8385.66	8428.76	8382.36	8308.03	8189.01	8265.64	8157.85	8343.4	8325	8295.44	8235.18	8172.16	8385.42	8174.52	8418.38	8288.44	8415.07	8246.15	8403.39	8424.03	8414.01	8448.57
41	38415.1	38797.5	38677.4	38748.5	38415	38823.2	38992.5	39018.5	39019.3	39463.6	39079.8	39571.5	39690	39129.7	39607.1	39641.4	39597.2	39614.6	40046.7	39811.9	40341.9	39964.3	39970.5	40421.7	39742	40114.8	40207.6	40196.9	40147.1	40136.4	40489.1	40472.7	40744.2	40638.4	40521.5	40736.9	40882.5	40854.9	40992	41249	41160	40995.7	41428.2	41138.5	41138.7	41197.5	40849.4	41047.6	41150.9
8	7959.1	7939.42	7974.4	7970.03	8092.09	8169.16	8041.17	8483.27	8164.35	8109.42	8166.76	8078.17	8197.21	8089.02	8053.78	8136.31	8143.12	8068.65	7969	8155.13	8271.17	8205.13	8245.52	8215.9	8245.07	8285.43	8384.51	8385.66	8428.76	8382.36	8308.03	8189.01	8265.64	8157.85	8343.4	8325	8295.44	8235.18	8172.16	8385.42	8174.52	8418.38	8288.44	8415.07	8246.15	8403.39	8424.03	8414.01	8448.57
17	15935.1	15940.7	15690.2	16100.2	15776.8	15855.1	16323.9	16247.7	16196.7	16050.4	16103.4	15957.1	16439.3	16211.7	16348.7	16084.8	16446	16221.4	16316.3	16453.1	16060.6	16418.7	16267	16350.6	16165.5	16450.5	16520	16343.4	16754	16549.4	16440	16797.3	16503.3	16877.3	16460.5	16756.1	16831	16676.9	16648.5	16782	16759.2	16755.9	16800	17003	16991.3	16647.9	16583.3	17073.2	16997.4
41	38415.1	38797.5	38677.4	38748.5	38415	38823.2	38992.5	39018.5	39019.3	39463.6	39079.8	39571.5	39690	39129.7	39607.1	39641.4	39597.2	39614.6	40046.7	39811.9	40341.9	39964.3	39970.5	40421.7	39742	40114.8	40207.6	40196.9	40147.1	40136.4	40489.1	40472.7	40744.2	40638.4	40521.5	40736.9	40882.5	40854.9	40992	41249	41160	40995.7	41428.2	41138.5	41138.7	41197.5	40849.4	41047.6	41150.9
2	7790.42	7815.72	7817	7669.33	7485.19	7823.63	7743.45	7837.41	7757.26	7862.4	7891.73	7800.39	7908.26	7791.71	7874.31	7979.3	8120.7	7894.89	7733.63	7961.83	7946.26	8081.92	7766.75	7963.97	8099.54	7935.65	8076.77	8117.14	8084.78	7982.54	7986.56	8211.37	7947.09	8018.17	8080.83	8045.73	8208.88	7986.73	8322.88	7997.54	8124.3	8131.07	8001.19	8052.59	8025.91	8255.67	8201.1	8029.53	8030.74
32	15147.9	15465.6	15305.1	15032.3	15198	15372	15329.6	15590.6	15528.6	15390.8	15309.2	15446.5	15297.5	15280.5	15238.2	15524	15386.4	15512.3	15400	15430.6	15489.2	15516.9	15315.1	15550	15742.9	15653	15468.1	15406.3	15573.9	15761	15688	15480.9	15625.9	15779.3	15734.3	15759.1	15884.5	16076.8	15811.2	15741.1	15799.4	15776.8	15737.4	15893.3	15845.5	15953.9	16173.7	15839	15788.5
16	7379.95	7306.85	7457.21	7244.97	7350.32	7317.97	7493.48	7351.61	7350.16	7323.46	7507.24	7326.19	7577.23	7393.43	7201.29	7426.98	7403.09	7379.22	7585.12	7465.96	7472.9	7395.82	7601.56	7656.05	7506.21	7448.77	7436.11	7588.49	7430.39	7605.08	7379.95	7515.45	7558.68	7498.52	7547.32	7621.24	7602.99	7601.49	7401.83	7673.84	7460.3	7509.04	7568.92	7578.58	7565.94	7547.72	7496.08	7589.33	7426.27
39	153121	153278	153591	154095	153910	154349	154386	155097	155403	155283	155623	155447	156115	156477	156892	157710	157447	158189	157976	158402	158827	159079	159162	159615	159354	160526	159787	160595	160409	160529	162004	161586	161772	162366	162935	162998	162821	163380	163803	163626	163951	163882	164137	163843	164521	164559	163545	164644	165740
44	5909.58	5875.85	5883.13	5912.88	6094.36	5947.08	6007.71	6026.18	5988.5	6006.97	6022.63	5808.2	6070.76	5940.55	6040.34	5994.29	6082.81	5966.71	6186.9	6068.02	6125.65	6015.23	5820.86	5982.07	5916.53	6183.99	6165.99	6106.04	6227.88	6232.25	6077.28	6025.77	6167.1	6177.06	6178.64	6141.12	6120.36	6264.32	6098.42	6080.48	6040.22	6083.66	6219.12	6117.51	6174.85	6106.74	6150.13	6143.34	6314.84
4	7751.06	7793.23	7578.07	7503.52	7580.72	7759.02	7639.53	7868.3	7619.69	7828.72	7712.11	8005.22	7709.08	7923.54	7860.29	7721.36	7854.4	7847.25	7730.82	7768.53	8013.48	8087.52	7892.74	7793.21	7942.81	8092.35	7886.53	7921.34	7875.04	8091.58	7846.79	7998.96	8064.45	7914.79	7985.86	7894.92	8108.37	7861.11	7700.47	8003.12	7742.08	8008.34	7906.37	8113.93	8053.79	7854.31	7997.67	8049.03	8033.52
44	5909.58	5875.85	5883.13	5912.88	6094.36	5947.08	6007.71	6026.18	5988.5	6006.97	6022.63	5808.2	6070.76	5940.55	6040.34	5994.29	6082.81	5966.71	6186.9	6068.02	6125.65	6015.23	5820.86	5982.07	5916.53	6183.99	6165.99	6106.04	6227.88	6232.25	6077.28	6025.77	6167.1	6177.06	6178.64	6141.12	6120.36	6264.32	6098.42	6080.48	6040.22	6083.66	6219.12	6117.51	6174.85	6106.74	6150.13	6143.34	6314.84
32	15147.9	15465.6	15305.1	15032.3	15198	15372	15329.6	15590.6	15528.6	15390.8	15309.2	15446.5	15297.5	15280.5	15238.2	15524	15386.4	15512.3	15400	15430.6	15489.2	15516.9	15315.1	15550	15742.9	15653	15468.1	15406.3	15573.9	15761	15688	15480.9	15625.9	15779.3	15734.3	15759.1	15884.5	16076.8	15811.2	15741.1	15799.4	15776.8	15737.4	15893.3	15845.5	15953.9	16173.7	15839	15788.5
15	7514.9	7450.24	7533.1	7621.55	7322.22	7666.31	7577.74	7671.73	7776.91	7455.38	7451.11	7651.67	7515.52	7441.11	7792.99	7724.17	7543.25	7774.38	7593.52	7662.07	7719.38	7824.28	7651.95	7698.04	7696.52	7697.81	7651.53	7750.72	7603.78	7893.07	7623.15	7842.45	7829.73	7858.92	7904.86	7601.69	7890.58	7847.15	7834.44	7685.01	7499.36	7718.24	7842.22	7784.91	7903.25	7884.97	7819.33	7670.13	8030.74
4	7751.06	7793.23	7578.07	7503.52	7580.72	7759.02	7639.53	7868.3	7619.69	7828.72	7712.11	8005.22	7709.08	7923.54	7860.29	7721.36	7854.4	7847.25	7730.82	7768.53	8013.48	8087.52	7892.74	7793.21	7942.81	8092.35	7886.53	7921.34	7875.04	8091.58	7846.79	7998.96	8064.45	7914.79	7985.86	7894.92	8108.37	7861.11	7700.47	8003.12	7742.08	8008.34	7906.37	8113.93	8053.79	7854.31	7997.67	8049.03	8033.52
4	7751.06	7793.23	7578.07	7503.52	7580.72	7759.02	7639.53	7868.3	7619.69	7828.72	7712.11	8005.22	7709.08	7923.54	7860.29	7721.36	7854.4	7847.25	7730.82	7768.53	8013.48	8087.52	7892.74	7793.21	7942.81	8092.35	7886.53	7921.34	7875.04	8091.58	7846.79	7998.96	8064.45	7914.79	7985.86	7894.92	8108.37	7861.11	7700.47	8003.12	7742.08	8008.34	7906.37	8113.93	8053.79	7854.31	7997.67	8049.03	8033.52
[truncated: 1,626 more columns]

## Sheet: Data after FS
index	989.755	941.883	940.738	939.593	938.447	902.815	901.662	900.509	510.868	483.564	482.319	481.075	479.83	478.585	477.34	476.095	474.849	medium	time	release			medium
32	30482.2	53031.3	53200.1	53088.5	51956.2	35163	33836.2	33616.3	43932.2	83305	88308.4	93022.2	96058.8	96932.7	95855.1	93258.8	87161.1	1	2	0.00253333			control	1
44	8854.13	9106.06	9202.14	9505.56	9690.37	8397.48	8232.75	8228.73	13796.5	12028.4	12046.7	11733.7	11817.1	11852.2	11824.4	11874.2	12068.5	4	8	0.135367			dog	2
15	12974.1	15159.3	14093.8	13170.1	12827.8	10878.2	10875.9	10615.7	25145.4	16006.4	16290.2	15879.8	15786.1	15617.1	15630.4	15622.8	15133.3	4	8	0.15174			patient	3
1	14789.1	32083.2	33804.2	34271.1	34860.7	19006.4	18757.9	18224.5	32212.3	56103.1	57888.4	58091.7	58273.9	56999.1	54723.1	52286.8	49482.8	3	2	0.0227756			rat	4
15	12974.1	15159.3	14093.8	13170.1	12827.8	10878.2	10875.9	10615.7	25145.4	16006.4	16290.2	15879.8	15786.1	15617.1	15630.4	15622.8	15133.3	3	24	0.2835
4	51233.9	14167.5	14887.1	16367.5	18175.4	54142.2	51750	45937.9	79011.8	20693.5	21137.9	22118.9	23325.9	24203.3	24854	24796.1	23908.7	4	2	0.0631487
1	14789.1	32083.2	33804.2	34271.1	34860.7	19006.4	18757.9	18224.5	32212.3	56103.1	57888.4	58091.7	58273.9	56999.1	54723.1	52286.8	49482.8	2	2	0.0200088
16	14756.9	37561.9	38427	38304.8	37512.9	19282.5	18719.4	18242.6	28527.1	64822.8	68687.1	71933.1	74554.9	75722.9	75419	72827.3	68217.2	3	8	0.651367
8	21858.1	18656.7	18951.3	19284.6	19576.7	23598.9	23367.6	22944.1	35899.7	29434.2	29197	29922.5	30349.9	30657.7	31464.1	31981	33029.7	4	8	0.666
2	19629.1	17772.1	17570	17976.5	18095.7	20384.8	20247	19903.3	30083	26698.3	26784.7	26669.8	27330.6	27523.8	27712.6	28383.3	28873.5	1	24	0.221281
32	30482.2	53031.3	53200.1	53088.5	51956.2	35163	33836.2	33616.3	43932.2	83305	88308.4	93022.2	96058.8	96932.7	95855.1	93258.8	87161.1	3	24	0.4619
32	30482.2	53031.3	53200.1	53088.5	51956.2	35163	33836.2	33616.3	43932.2	83305	88308.4	93022.2	96058.8	96932.7	95855.1	93258.8	87161.1	1	8	0.00376667
17	53538.8	40822.2	40765.7	41415.6	41008.1	70339.6	73074.1	74592.5	71616	80506.1	80219.9	79996.7	79605.9	78760.3	78701.1	77608.8	77105.7	2	24	1.01073
11	19854.5	17653.5	17565.4	17605	17419	20095.1	19898.5	19731.3	29068.9	25382.8	25542.9	25816.2	26190	26505	26974.9	27258.1	28152.9	4	2	0.0278538
44	8854.13	9106.06	9202.14	9505.56	9690.37	8397.48	8232.75	8228.73	13796.5	12028.4	12046.7	11733.7	11817.1	11852.2	11824.4	11874.2	12068.5	2	2	0.0149
43	13843.6	45147.3	46111	45474.4	43439.2	20848.8	19830.6	19163.4	28337.3	69996.7	75418.4	81114.5	86619.4	91350.4	94641.6	95542.7	91855.7	3	24	0.597967
43	13843.6	45147.3	46111	45474.4	43439.2	20848.8	19830.6	19163.4	28337.3	69996.7	75418.4	81114.5	86619.4	91350.4	94641.6	95542.7	91855.7	2	8	0.0437
1	14789.1	32083.2	33804.2	34271.1	34860.7	19006.4	18757.9	18224.5	32212.3	56103.1	57888.4	58091.7	58273.9	56999.1	54723.1	52286.8	49482.8	4	2	0.031178
8	21858.1	18656.7	18951.3	19284.6	19576.7	23598.9	23367.6	22944.1	35899.7	29434.2	29197	29922.5	30349.9	30657.7	31464.1	31981	33029.7	1	2	0.0252333
17	53538.8	40822.2	40765.7	41415.6	41008.1	70339.6	73074.1	74592.5	71616	80506.1	80219.9	79996.7	79605.9	78760.3	78701.1	77608.8	77105.7	1	2	0.0427667
17	53538.8	40822.2	40765.7	41415.6	41008.1	70339.6	73074.1	74592.5	71616	80506.1	80219.9	79996.7	79605.9	78760.3	78701.1	77608.8	77105.7	1	8	0.0783
8	21858.1	18656.7	18951.3	19284.6	19576.7	23598.9	23367.6	22944.1	35899.7	29434.2	29197	29922.5	30349.9	30657.7	31464.1	31981	33029.7	1	8	0.0323
1	14789.1	32083.2	33804.2	34271.1	34860.7	19006.4	18757.9	18224.5	32212.3	56103.1	57888.4	58091.7	58273.9	56999.1	54723.1	52286.8	49482.8	2	24	0.374254
44	8854.13	9106.06	9202.14	9505.56	9690.37	8397.48	8232.75	8228.73	13796.5	12028.4	12046.7	11733.7	11817.1	11852.2	11824.4	11874.2	12068.5	3	2	0.0463333
4	51233.9	14167.5	14887.1	16367.5	18175.4	54142.2	51750	45937.9	79011.8	20693.5	21137.9	22118.9	23325.9	24203.3	24854	24796.1	23908.7	4	24	0.860339
44	8854.13	9106.06	9202.14	9505.56	9690.37	8397.48	8232.75	8228.73	13796.5	12028.4	12046.7	11733.7	11817.1	11852.2	11824.4	11874.2	12068.5	3	24	0.66845
15	12974.1	15159.3	14093.8	13170.1	12827.8	10878.2	10875.9	10615.7	25145.4	16006.4	16290.2	15879.8	15786.1	15617.1	15630.4	15622.8	15133.3	1	8	0.057
11	19854.5	17653.5	17565.4	17605	17419	20095.1	19898.5	19731.3	29068.9	25382.8	25542.9	25816.2	26190	26505	26974.9	27258.1	28152.9	3	24	0.5722
2	19629.1	17772.1	17570	17976.5	18095.7	20384.8	20247	19903.3	30083	26698.3	26784.7	26669.8	27330.6	27523.8	27712.6	28383.3	28873.5	4	24	0.491783
41	86832.1	103267	103893	103873	104566	92523.9	92318.6	92124.7	114410	135718	137357	137352	137402	136418	135612	133122	130814	2	24	0.283167
44	8854.13	9106.06	9202.14	9505.56	9690.37	8397.48	8232.75	8228.73	13796.5	12028.4	12046.7	11733.7	11817.1	11852.2	11824.4	11874.2	12068.5	4	24	0.70255
39	383129	409278	411085	411626	411211	400460	399616	400893	496136	523729	524027	526810	526061	524704	522954	520890	518278	2	8	0.0289
11	19854.5	17653.5	17565.4	17605	17419	20095.1	19898.5	19731.3	29068.9	25382.8	25542.9	25816.2	26190	26505	26974.9	27258.1	28152.9	3	8	0.5622
1	14789.1	32083.2	33804.2	34271.1	34860.7	19006.4	18757.9	18224.5	32212.3	56103.1	57888.4	58091.7	58273.9	56999.1	54723.1	52286.8	49482.8	4	24	0.730001
11	19854.5	17653.5	17565.4	17605	17419	20095.1	19898.5	19731.3	29068.9	25382.8	25542.9	25816.2	26190	26505	26974.9	27258.1	28152.9	4	8	0.158754
11	19854.5	17653.5	17565.4	17605	17419	20095.1	19898.5	19731.3	29068.9	25382.8	25542.9	25816.2	26190	26505	26974.9	27258.1	28152.9	1	2	0
4	51233.9	14167.5	14887.1	16367.5	18175.4	54142.2	51750	45937.9	79011.8	20693.5	21137.9	22118.9	23325.9	24203.3	24854	24796.1	23908.7	3	2	0.0119633
39	383129	409278	411085	411626	411211	400460	399616	400893	496136	523729	524027	526810	526061	524704	522954	520890	518278	4	8	0.0635
39	383129	409278	411085	411626	411211	400460	399616	400893	496136	523729	524027	526810	526061	524704	522954	520890	518278	4	2	0.0298
43	13843.6	45147.3	46111	45474.4	43439.2	20848.8	19830.6	19163.4	28337.3	69996.7	75418.4	81114.5	86619.4	91350.4	94641.6	95542.7	91855.7	4	8	0.0652
44	8854.13	9106.06	9202.14	9505.56	9690.37	8397.48	8232.75	8228.73	13796.5	12028.4	12046.7	11733.7	11817.1	11852.2	11824.4	11874.2	12068.5	1	8	0.0250333
43	13843.6	45147.3	46111	45474.4	43439.2	20848.8	19830.6	19163.4	28337.3	69996.7	75418.4	81114.5	86619.4	91350.4	94641.6	95542.7	91855.7	1	24	0.104
41	86832.1	103267	103893	103873	104566	92523.9	92318.6	92124.7	114410	135718	137357	137352	137402	136418	135612	133122	130814	2	2	0.0198667
15	12974.1	15159.3	14093.8	13170.1	12827.8	10878.2	10875.9	10615.7	25145.4	16006.4	16290.2	15879.8	15786.1	15617.1	15630.4	15622.8	15133.3	2	2	0.0204988
44	8854.13	9106.06	9202.14	9505.56	9690.37	8397.48	8232.75	8228.73	13796.5	12028.4	12046.7	11733.7	11817.1	11852.2	11824.4	11874.2	12068.5	3	8	0.109167
43	13843.6	45147.3	46111	45474.4	43439.2	20848.8	19830.6	19163.4	28337.3	69996.7	75418.4	81114.5	86619.4	91350.4	94641.6	95542.7	91855.7	3	8	0.0646
15	12974.1	15159.3	14093.8	13170.1	12827.8	10878.2	10875.9	10615.7	25145.4	16006.4	16290.2	15879.8	15786.1	15617.1	15630.4	15622.8	15133.3	3	8	0.1027
17	53538.8	40822.2	40765.7	41415.6	41008.1	70339.6	73074.1	74592.5	71616	80506.1	80219.9	79996.7	79605.9	78760.3	78701.1	77608.8	77105.7	3	2	0.0853667
17	53538.8	40822.2	40765.7	41415.6	41008.1	70339.6	73074.1	74592.5	71616	80506.1	80219.9	79996.7	79605.9	78760.3	78701.1	77608.8	77105.7	4	24	0.842667
41	86832.1	103267	103893	103873	104566	92523.9	92318.6	92124.7	114410	135718	137357	137352	137402	136418	135612	133122	130814	3	8	0.0743667
11	19854.5	17653.5	17565.4	17605	17419	20095.1	19898.5	19731.3	29068.9	25382.8	25542.9	25816.2	26190	26505	26974.9	27258.1	28152.9	3	2	0.0317
4	51233.9	14167.5	14887.1	16367.5	18175.4	54142.2	51750	45937.9	79011.8	20693.5	21137.9	22118.9	23325.9	24203.3	24854	24796.1	23908.7	2	8	0.0303323
4	51233.9	14167.5	14887.1	16367.5	18175.4	54142.2	51750	45937.9	79011.8	20693.5	21137.9	22118.9	23325.9	24203.3	24854	24796.1	23908.7	1	8	0.015645
39	383129	409278	411085	411626	411211	400460	399616	400893	496136	523729	524027	526810	526061	524704	522954	520890	518278	3	8	0.240567
8	21858.1	18656.7	18951.3	19284.6	19576.7	23598.9	23367.6	22944.1	35899.7	29434.2	29197	29922.5	30349.9	30657.7	31464.1	31981	33029.7	2	8	0.0834667
15	12974.1	15159.3	14093.8	13170.1	12827.8	10878.2	10875.9	10615.7	25145.4	16006.4	16290.2	15879.8	15786.1	15617.1	15630.4	15622.8	15133.3	4	2	0.056669
15	12974.1	15159.3	14093.8	13170.1	12827.8	10878.2	10875.9	10615.7	25145.4	16006.4	16290.2	15879.8	15786.1	15617.1	15630.4	15622.8	15133.3	1	24	0.0934
16	14756.9	37561.9	38427	38304.8	37512.9	19282.5	18719.4	18242.6	28527.1	64822.8	68687.1	71933.1	74554.9	75722.9	75419	72827.3	68217.2	3	24	0.913633
17	53538.8	40822.2	40765.7	41415.6	41008.1	70339.6	73074.1	74592.5	71616	80506.1	80219.9	79996.7	79605.9	78760.3	78701.1	77608.8	77105.7	3	24	0.913567
17	53538.8	40822.2	40765.7	41415.6	41008.1	70339.6	73074.1	74592.5	71616	80506.1	80219.9	79996.7	79605.9	78760.3	78701.1	77608.8	77105.7	2	2	0.0291
41	86832.1	103267	103893	103873	104566	92523.9	92318.6	92124.7	114410	135718	137357	137352	137402	136418	135612	133122	130814	4	2	0.0423333
4	51233.9	14167.5	14887.1	16367.5	18175.4	54142.2	51750	45937.9	79011.8	20693.5	21137.9	22118.9	23325.9	24203.3	24854	24796.1	23908.7	2	2	0.00644067
1	14789.1	32083.2	33804.2	34271.1	34860.7	19006.4	18757.9	18224.5	32212.3	56103.1	57888.4	58091.7	58273.9	56999.1	54723.1	52286.8	49482.8	3	8	0.23749
43	13843.6	45147.3	46111	45474.4	43439.2	20848.8	19830.6	19163.4	28337.3	69996.7	75418.4	81114.5	86619.4	91350.4	94641.6	95542.7	91855.7	2	24	0.38405
2	19629.1	17772.1	17570	17976.5	18095.7	20384.8	20247	19903.3	30083	26698.3	26784.7	26669.8	27330.6	27523.8	27712.6	28383.3	28873.5	3	2	0.0212762
4	51233.9	14167.5	14887.1	16367.5	18175.4	54142.2	51750	45937.9	79011.8	20693.5	21137.9	22118.9	23325.9	24203.3	24854	24796.1	23908.7	2	24	0.423673
16	14756.9	37561.9	38427	38304.8	37512.9	19282.5	18719.4	18242.6	28527.1	64822.8	68687.1	71933.1	74554.9	75722.9	75419	72827.3	68217.2	1	8	0.0540667
4	51233.9	14167.5	14887.1	16367.5	18175.4	54142.2	51750	45937.9	79011.8	20693.5	21137.9	22118.9	23325.9	24203.3	24854	24796.1	23908.7	1	2	0.0155773
39	383129	409278	411085	411626	411211	400460	399616	400893	496136	523729	524027	526810	526061	524704	522954	520890	518278	1	8	0.0157333
8	21858.1	18656.7	18951.3	19284.6	19576.7	23598.9	23367.6	22944.1	35899.7	29434.2	29197	29922.5	30349.9	30657.7	31464.1	31981	33029.7	1	24	0.0804333
39	383129	409278	411085	411626	411211	400460	399616	400893	496136	523729	524027	526810	526061	524704	522954	520890	518278	3	2	0.0077
32	30482.2	53031.3	53200.1	53088.5	51956.2	35163	33836.2	33616.3	43932.2	83305	88308.4	93022.2	96058.8	96932.7	95855.1	93258.8	87161.1	3	8	0.0438
32	30482.2	53031.3	53200.1	53088.5	51956.2	35163	33836.2	33616.3	43932.2	83305	88308.4	93022.2	96058.8	96932.7	95855.1	93258.8	87161.1	4	2	0.0313333
39	383129	409278	411085	411626	411211	400460	399616	400893	496136	523729	524027	526810	526061	524704	522954	520890	518278	2	2	0.0171
43	13843.6	45147.3	46111	45474.4	43439.2	20848.8	19830.6	19163.4	28337.3	69996.7	75418.4	81114.5	86619.4	91350.4	94641.6	95542.7	91855.7	4	2	0.0407667
17	53538.8	40822.2	40765.7	41415.6	41008.1	70339.6	73074.1	74592.5	71616	80506.1	80219.9	79996.7	79605.9	78760.3	78701.1	77608.8	77105.7	2	8	0.112767
43	13843.6	45147.3	46111	45474.4	43439.2	20848.8	19830.6	19163.4	28337.3	69996.7	75418.4	81114.5	86619.4	91350.4	94641.6	95542.7	91855.7	4	24	0.3339
39	383129	409278	411085	411626	411211	400460	399616	400893	496136	523729	524027	526810	526061	524704	522954	520890	518278	2	24	0.4137
16	14756.9	37561.9	38427	38304.8	37512.9	19282.5	18719.4	18242.6	28527.1	64822.8	68687.1	71933.1	74554.9	75722.9	75419	72827.3	68217.2	4	2	0.0485667
8	21858.1	18656.7	18951.3	19284.6	19576.7	23598.9	23367.6	22944.1	35899.7	29434.2	29197	29922.5	30349.9	30657.7	31464.1	31981	33029.7	2	2	0.0257667
16	14756.9	37561.9	38427	38304.8	37512.9	19282.5	18719.4	18242.6	28527.1	64822.8	68687.1	71933.1	74554.9	75722.9	75419	72827.3	68217.2	1	2	0.0205333
16	14756.9	37561.9	38427	38304.8	37512.9	19282.5	18719.4	18242.6	28527.1	64822.8	68687.1	71933.1	74554.9	75722.9	75419	72827.3	68217.2	2	24	0.9391
2	19629.1	17772.1	17570	17976.5	18095.7	20384.8	20247	19903.3	30083	26698.3	26784.7	26669.8	27330.6	27523.8	27712.6	28383.3	28873.5	4	8	0.219725
17	53538.8	40822.2	40765.7	41415.6	41008.1	70339.6	73074.1	74592.5	71616	80506.1	80219.9	79996.7	79605.9	78760.3	78701.1	77608.8	77105.7	4	2	0.0445667
39	383129	409278	411085	411626	411211	400460	399616	400893	496136	523729	524027	526810	526061	524704	522954	520890	518278	3	24	0.39345
15	12974.1	15159.3	14093.8	13170.1	12827.8	10878.2	10875.9	10615.7	25145.4	16006.4	16290.2	15879.8	15786.1	15617.1	15630.4	15622.8	15133.3	1	2	0.0406
11	19854.5	17653.5	17565.4	17605	17419	20095.1	19898.5	19731.3	29068.9	25382.8	25542.9	25816.2	26190	26505	26974.9	27258.1	28152.9	2	8	0.0440858
8	21858.1	18656.7	18951.3	19284.6	19576.7	23598.9	23367.6	22944.1	35899.7	29434.2	29197	29922.5	30349.9	30657.7	31464.1	31981	33029.7	3	2	0.0579333
32	30482.2	53031.3	53200.1	53088.5	51956.2	35163	33836.2	33616.3	43932.2	83305	88308.4	93022.2	96058.8	96932.7	95855.1	93258.8	87161.1	3	2	0.0034
41	86832.1	103267	103893	103873	104566	92523.9	92318.6	92124.7	114410	135718	137357	137352	137402	136418	135612	133122	130814	3	24	0.53
39	383129	409278	411085	411626	411211	400460	399616	400893	496136	523729	524027	526810	526061	524704	522954	520890	518278	1	24	0.0548667
1	14789.1	32083.2	33804.2	34271.1	34860.7	19006.4	18757.9	18224.5	32212.3	56103.1	57888.4	58091.7	58273.9	56999.1	54723.1	52286.8	49482.8	1	2	0.0186794
16	14756.9	37561.9	38427	38304.8	37512.9	19282.5	18719.4	18242.6	28527.1	64822.8	68687.1	71933.1	74554.9	75722.9	75419	72827.3	68217.2	3	2	0.0608
44	8854.13	9106.06	9202.14	9505.56	9690.37	8397.48	8232.75	8228.73	13796.5	12028.4	12046.7	11733.7	11817.1	11852.2	11824.4	11874.2	12068.5	2	8	0.1066
11	19854.5	17653.5	17565.4	17605	17419	20095.1	19898.5	19731.3	29068.9	25382.8	25542.9	25816.2	26190	26505	26974.9	27258.1	28152.9	1	8	0.0235
2	19629.1	17772.1	17570	17976.5	18095.7	20384.8	20247	19903.3	30083	26698.3	26784.7	26669.8	27330.6	27523.8	27712.6	28383.3	28873.5	1	8	0.080191
8	21858.1	18656.7	18951.3	19284.6	19576.7	23598.9	23367.6	22944.1	35899.7	29434.2	29197	29922.5	30349.9	30657.7	31464.1	31981	33029.7	2	24	1.0213
11	19854.5	17653.5	17565.4	17605	17419	20095.1	19898.5	19731.3	29068.9	25382.8	25542.9	25816.2	26190	26505	26974.9	27258.1	28152.9	1	24	0.0616
11	19854.5	17653.5	17565.4	17605	17419	20095.1	19898.5	19731.3	29068.9	25382.8	25542.9	25816.2	26190	26505	26974.9	27258.1	28152.9	2	2	0.0190292
1	14789.1	32083.2	33804.2	34271.1	34860.7	19006.4	18757.9	18224.5	32212.3	56103.1	57888.4	58091.7	58273.9	56999.1	54723.1	52286.8	49482.8	1	8	0.0463642
43	13843.6	45147.3	46111	45474.4	43439.2	20848.8	19830.6	19163.4	28337.3	69996.7	75418.4	81114.5	86619.4	91350.4	94641.6	95542.7	91855.7	3	2	0.0222667
2	19629.1	17772.1	17570	17976.5	18095.7	20384.8	20247	19903.3	30083	26698.3	26784.7	26669.8	27330.6	27523.8	27712.6	28383.3	28873.5	4	2	0.0243204
44	8854.13	9106.06	9202.14	9505.56	9690.37	8397.48	8232.75	8228.73	13796.5	12028.4	12046.7	11733.7	11817.1	11852.2	11824.4	11874.2	12068.5	1	2	0.0198
41	86832.1	103267	103893	103873	104566	92523.9	92318.6	92124.7	114410	135718	137357	137352	137402	136418	135612	133122	130814	1	24	0.0455333
44	8854.13	9106.06	9202.14	9505.56	9690.37	8397.48	8232.75	8228.73	13796.5	12028.4	12046.7	11733.7	11817.1	11852.2	11824.4	11874.2	12068.5	2	24	0.276633
1	14789.1	32083.2	33804.2	34271.1	34860.7	19006.4	18757.9	18224.5	32212.3	56103.1	57888.4	58091.7	58273.9	56999.1	54723.1	52286.8	49482.8	1	24	0.149894
16	14756.9	37561.9	38427	38304.8	37512.9	19282.5	18719.4	18242.6	28527.1	64822.8	68687.1	71933.1	74554.9	75722.9	75419	72827.3	68217.2	4	24	0.807733
8	21858.1	18656.7	18951.3	19284.6	19576.7	23598.9	23367.6	22944.1	35899.7	29434.2	29197	29922.5	30349.9	30657.7	31464.1	31981	33029.7	4	2	0.0574667
15	12974.1	15159.3	14093.8	13170.1	12827.8	10878.2	10875.9	10615.7	25145.4	16006.4	16290.2	15879.8	15786.1	15617.1	15630.4	15622.8	15133.3	2	8	0.0308077
16	14756.9	37561.9	38427	38304.8	37512.9	19282.5	18719.4	18242.6	28527.1	64822.8	68687.1	71933.1	74554.9	75722.9	75419	72827.3	68217.2	2	2	0.0196667
39	383129	409278	411085	411626	411211	400460	399616	400893	496136	523729	524027	526810	526061	524704	522954	520890	518278	1	2	0.0065
41	86832.1	103267	103893	103873	104566	92523.9	92318.6	92124.7	114410	135718	137357	137352	137402	136418	135612	133122	130814	4	24	0.487433
15	12974.1	15159.3	14093.8	13170.1	12827.8	10878.2	10875.9	10615.7	25145.4	16006.4	16290.2	15879.8	15786.1	15617.1	15630.4	15622.8	15133.3	4	24	0.88058
2	19629.1	17772.1	17570	17976.5	18095.7	20384.8	20247	19903.3	30083	26698.3	26784.7	26669.8	27330.6	27523.8	27712.6	28383.3	28873.5	2	2	0.047687
1	14789.1	32083.2	33804.2	34271.1	34860.7	19006.4	18757.9	18224.5	32212.3	56103.1	57888.4	58091.7	58273.9	56999.1	54723.1	52286.8	49482.8	4	8	0.188141
8	21858.1	18656.7	18951.3	19284.6	19576.7	23598.9	23367.6	22944.1	35899.7	29434.2	29197	29922.5	30349.9	30657.7	31464.1	31981	33029.7	3	24	0.790567
43	13843.6	45147.3	46111	45474.4	43439.2	20848.8	19830.6	19163.4	28337.3	69996.7	75418.4	81114.5	86619.4	91350.4	94641.6	95542.7	91855.7	1	2	0.0218667
11	19854.5	17653.5	17565.4	17605	17419	20095.1	19898.5	19731.3	29068.9	25382.8	25542.9	25816.2	26190	26505	26974.9	27258.1	28152.9	2	24	0.588564
4	51233.9	14167.5	14887.1	16367.5	18175.4	54142.2	51750	45937.9	79011.8	20693.5	21137.9	22118.9	23325.9	24203.3	24854	24796.1	23908.7	3	24	0.345496
2	19629.1	17772.1	17570	17976.5	18095.7	20384.8	20247	19903.3	30083	26698.3	26784.7	26669.8	27330.6	27523.8	27712.6	28383.3	28873.5	3	24	0.505825
2	19629.1	17772.1	17570	17976.5	18095.7	20384.8	20247	19903.3	30083	26698.3	26784.7	26669.8	27330.6	27523.8	27712.6	28383.3	28873.5	1	2	0.0484651
17	53538.8	40822.2	40765.7	41415.6	41008.1	70339.6	73074.1	74592.5	71616	80506.1	80219.9	79996.7	79605.9	78760.3	78701.1	77608.8	77105.7	3	8	0.6903
1	14789.1	32083.2	33804.2	34271.1	34860.7	19006.4	18757.9	18224.5	32212.3	56103.1	57888.4	58091.7	58273.9	56999.1	54723.1	52286.8	49482.8	3	24	0.803854
41	86832.1	103267	103893	103873	104566	92523.9	92318.6	92124.7	114410	135718	137357	137352	137402	136418	135612	133122	130814	1	8	0.0106
16	14756.9	37561.9	38427	38304.8	37512.9	19282.5	18719.4	18242.6	28527.1	64822.8	68687.1	71933.1	74554.9	75722.9	75419	72827.3	68217.2	4	8	0.5856
41	86832.1	103267	103893	103873	104566	92523.9	92318.6	92124.7	114410	135718	137357	137352	137402	136418	135612	133122	130814	3	2	0.00916667
32	30482.2	53031.3	53200.1	53088.5	51956.2	35163	33836.2	33616.3	43932.2	83305	88308.4	93022.2	96058.8	96932.7	95855.1	93258.8	87161.1	1	24	0.0238667
43	13843.6	45147.3	46111	45474.4	43439.2	20848.8	19830.6	19163.4	28337.3	69996.7	75418.4	81114.5	86619.4	91350.4	94641.6	95542.7	91855.7	1	8	0.0615
17	53538.8	40822.2	40765.7	41415.6	41008.1	70339.6	73074.1	74592.5	71616	80506.1	80219.9	79996.7	79605.9	78760.3	78701.1	77608.8	77105.7	4	8	0.748533
1	14789.1	32083.2	33804.2	34271.1	34860.7	19006.4	18757.9	18224.5	32212.3	56103.1	57888.4	58091.7	58273.9	56999.1	54723.1	52286.8	49482.8	2	8	0.082476
11	19854.5	17653.5	17565.4	17605	17419	20095.1	19898.5	19731.3	29068.9	25382.8	25542.9	25816.2	26190	26505	26974.9	27258.1	28152.9	4	24	0.771887
15	12974.1	15159.3	14093.8	13170.1	12827.8	10878.2	10875.9	10615.7	25145.4	16006.4	16290.2	15879.8	15786.1	15617.1	15630.4	15622.8	15133.3	3	2	0.0392
16	14756.9	37561.9	38427	38304.8	37512.9	19282.5	18719.4	18242.6	28527.1	64822.8	68687.1	71933.1	74554.9	75722.9	75419	72827.3	68217.2	1	24	0.131567
43	13843.6	45147.3	46111	45474.4	43439.2	20848.8	19830.6	19163.4	28337.3	69996.7	75418.4	81114.5	86619.4	91350.4	94641.6	95542.7	91855.7	2	2	0.0352333
32	30482.2	53031.3	53200.1	53088.5	51956.2	35163	33836.2	33616.3	43932.2	83305	88308.4	93022.2	96058.8	96932.7	95855.1	93258.8	87161.1	2	24	0.262467
2	19629.1	17772.1	17570	17976.5	18095.7	20384.8	20247	19903.3	30083	26698.3	26784.7	26669.8	27330.6	27523.8	27712.6	28383.3	28873.5	3	8	0.369314
2	19629.1	17772.1	17570	17976.5	18095.7	20384.8	20247	19903.3	30083	26698.3	26784.7	26669.8	27330.6	27523.8	27712.6	28383.3	28873.5	2	8	0.10542
32	30482.2	53031.3	53200.1	53088.5	51956.2	35163	33836.2	33616.3	43932.2	83305	88308.4	93022.2	96058.8	96932.7	95855.1	93258.8	87161.1	4	8	0.0367
32	30482.2	53031.3	53200.1	53088.5	51956.2	35163	33836.2	33616.3	43932.2	83305	88308.4	93022.2	96058.8	96932.7	95855.1	93258.8	87161.1	2	2	0.0195
8	21858.1	18656.7	18951.3	19284.6	19576.7	23598.9	23367.6	22944.1	35899.7	29434.2	29197	29922.5	30349.9	30657.7	31464.1	31981	33029.7	4	24	0.8864
41	86832.1	103267	103893	103873	104566	92523.9	92318.6	92124.7	114410	135718	137357	137352	137402	136418	135612	133122	130814	4	8	0.107467
8	21858.1	18656.7	18951.3	19284.6	19576.7	23598.9	23367.6	22944.1	35899.7	29434.2	29197	29922.5	30349.9	30657.7	31464.1	31981	33029.7	3	8	0.434467
17	53538.8	40822.2	40765.7	41415.6	41008.1	70339.6	73074.1	74592.5	71616	80506.1	80219.9	79996.7	79605.9	78760.3	78701.1	77608.8	77105.7	1	24	0.2418
41	86832.1	103267	103893	103873	104566	92523.9	92318.6	92124.7	114410	135718	137357	137352	137402	136418	135612	133122	130814	1	2	0.00686667
2	19629.1	17772.1	17570	17976.5	18095.7	20384.8	20247	19903.3	30083	26698.3	26784.7	26669.8	27330.6	27523.8	27712.6	28383.3	28873.5	2	24	0.470559
32	30482.2	53031.3	53200.1	53088.5	51956.2	35163	33836.2	33616.3	43932.2	83305	88308.4	93022.2	96058.8	96932.7	95855.1	93258.8	87161.1	2	8	0.0259667
16	14756.9	37561.9	38427	38304.8	37512.9	19282.5	18719.4	18242.6	28527.1	64822.8	68687.1	71933.1	74554.9	75722.9	75419	72827.3	68217.2	2	8	0.103067
39	383129	409278	411085	411626	411211	400460	399616	400893	496136	523729	524027	526810	526061	524704	522954	520890	518278	4	24	0.502533
44	8854.13	9106.06	9202.14	9505.56	9690.37	8397.48	8232.75	8228.73	13796.5	12028.4	12046.7	11733.7	11817.1	11852.2	11824.4	11874.2	12068.5	4	2	0.0300667
4	51233.9	14167.5	14887.1	16367.5	18175.4	54142.2	51750	45937.9	79011.8	20693.5	21137.9	22118.9	23325.9	24203.3	24854	24796.1	23908.7	4	8	0.221665
44	8854.13	9106.06	9202.14	9505.56	9690.37	8397.48	8232.75	8228.73	13796.5	12028.4	12046.7	11733.7	11817.1	11852.2	11824.4	11874.2	12068.5	1	24	0.0768
32	30482.2	53031.3	53200.1	53088.5	51956.2	35163	33836.2	33616.3	43932.2	83305	88308.4	93022.2	96058.8	96932.7	95855.1	93258.8	87161.1	4	24	0.636367
15	12974.1	15159.3	14093.8	13170.1	12827.8	10878.2	10875.9	10615.7	25145.4	16006.4	16290.2	15879.8	15786.1	15617.1	15630.4	15622.8	15133.3	2	24	0.460139
4	51233.9	14167.5	14887.1	16367.5	18175.4	54142.2	51750	45937.9	79011.8	20693.5	21137.9	22118.9	23325.9	24203.3	24854	24796.1	23908.7	1	24	0.0982586
4	51233.9	14167.5	14887.1	16367.5	18175.4	54142.2	51750	45937.9	79011.8	20693.5	21137.9	22118.9	23325.9	24203.3	24854	24796.1	23908.7	3	8	0.11964
